# Supplementary material for: Genome-wide identification and expression analyses of R2R3-MYB transcription factor genes from two Orchid species
Source: PeerJ. 2020 Sep 1;8:e9781. doi: 10.7717/peerj.9781 (PMC7473048; doi:10.7717/peerj.9781)
Supplement: Supplemental Information 2 [file peerj-08-9781-s002.xls]

## Sheet: Sheet1
A01	SYBR	MYB30	0h	26.3685		CK-MYB30	0h	2h	4h	8h	24h	48h	72h	4d	7d
A02	SYBR	MYB30	0h	27.3237			26.3685	27.0855		26.684	26.081	24.5594	25.1093	24.7747	25.4624			CK-0h	26.3667	21.0362	5.33053	5.33053	0	1	1
A03	SYBR	MYB30	0h	26.3649				27.7834	27.6849	26.6866	26.0849	24.5513	25.5386	25.578	25.1671			CK-2h	27.375	22.6242	4.75082	5.33053	-0.579705	0.6691	1.49454
B01	SYBR	MYB30	2h	27.0855			26.3649	27.2563	27.1785	26.5021	26.2102	24.9735		25.2166				CK-4h	27.4317	22.7339	4.69775	5.33053	-0.632777	0.644934	1.55055
B02	SYBR	MYB30	2h	27.7834		mean	26.3667	27.375	27.4317	26.6242	26.1254	24.6947	25.3239	25.1898	25.3148			CK-8h	26.6242	21.7878	4.83639	5.33053	-0.494135	0.709987	1.40848
B03	SYBR	MYB30	2h	27.2563		variance	0.00255658	0.363799	0.35809	0.105795	0.0734748	0.241443	0.303569	0.402356	0.208797			CK-24h	26.1254	21.3297	4.79567	5.33053	-0.534862	0.690225	1.4488
C01	SYBR	MYB30	4h	26.2004														CK-48h	24.6947	21.0384	3.65629	5.33053	-1.67424	0.313332	3.1915
C02	SYBR	MYB30	4h	27.6849														CK-72h	25.3239	20.7572	4.56672	5.33053	-0.763811	0.588939	1.69797
C03	SYBR	MYB30	4h	27.1785														CK-4d	25.1898	20.8022	4.38756	5.33053	-0.942963	0.520163	1.92247
D01	SYBR	MYB30	8h	26.684														CK-7d	25.3148	21.3134	4.00135	5.33053	-1.32918	0.397996	2.51259
D02	SYBR	MYB30	8h	26.6866
D03	SYBR	MYB30	8h	26.5021														Me-0h	25.6146	21.0362	4.57837	4.57837	0	1	1
E01	SYBR	MYB30	24h	26.081														Me-2h	28.2912	22.1473	6.14392	4.57837	1.56555	2.95991	0.337848
E02	SYBR	MYB30	24h	26.0849														Me-4h	32.0374	25.7251	6.31226	4.57837	1.73389	3.32624	0.300639
E03	SYBR	MYB30	24h	26.2102														Me-8h	27.9053	21.4821	6.42324	4.57837	1.84487	3.59221	0.27838
F01	SYBR	MYB30	48h	24.5594														Me-24h	29.2127	23.8106	5.40208	4.57837	0.823709	1.76995	0.564987
F02	SYBR	MYB30	48h	24.5513														Me-48h	28.3843	22.6602	5.72408	4.57837	1.14572	2.21256	0.451965
F03	SYBR	MYB30	48h	24.9735														Me-72h	30.0502	23.0424	7.00781	4.57837	2.42945	5.38687	0.185636
G01	SYBR	MYB30	72h	25.1093
G02	SYBR	MYB30	72h	25.5386														SA-0h	26.3667	21.0362	5.33053	5.33053	0	1	1
G03	SYBR	MYB30	72h	24.4199														SA-2h	29.9943	26.2377	3.75666	5.33053	-1.57387	0.335905	2.97703
H01	SYBR	MYB30	4d	24.7747														SA-4h	30.0916	23.1908	6.90087	5.33053	1.57034	2.96975	0.336728
H02	SYBR	MYB30	4d	25.578														SA-8h	30.0804	23.0422	7.0382	5.33053	1.70767	3.26632	0.306155
H03	SYBR	MYB30	4d	25.2166														SA-24h	29.7889	24.7201	5.06878	5.33053	-0.261747	0.834077	1.19893
A01	SYBR	MYB30	ck-7d	25.4624														SA-48h	29.0942	22.6112	6.48301	5.33053	1.15248	2.22295	0.449852
A02	SYBR	MYB30	ck-7d	25.1671														SA-72h	30.5975	25.8906	4.70691	5.33053	-0.623621	0.64904	1.54074
A03	SYBR	MYB30	ck-7d	24.0013
																		M150-0d	26.3667	21.0362	5.33053	5.33053	0	1	1
B01	SYBR	MYB30	SA-2h	29.7072		SA-MYB30	0h	2h	4h	8h	24h	48h	72h					M150-1d	28.8266	22.0434	6.78321	5.33053	1.45268	2.73716	0.365342
B02	SYBR	MYB30	SA-2h	30.3292			26.3685	29.7072	30.143			28.9822	30.7278					M150-2d	28.2495	21.8049	6.4446	5.33053	1.11408	2.16456	0.461987
B03	SYBR	MYB30	SA-2h	29.9465				30.3292	29.9669	29.7695	29.6815	28.6855	30.4396					M150-3d	26.5599	25.402	1.15793	5.33053	-4.1726	0.0554528	18.0333
C01	SYBR	MYB30	SA-4h	30.143			26.3649	29.9465	30.165	30.3912	29.8963	29.6149	30.625					M150-4d	26.9343	21.6373	5.29697	5.33053	-0.033555	0.97701	1.02353
C02	SYBR	MYB30	SA-4h	29.9669		mean	26.3667	29.9943	30.0916	30.0804	29.7889	29.0942	30.5975					M150-7d	26.586	23.6594	2.92661	5.33053	-2.40392	0.18895	5.2924
C03	SYBR	MYB30	SA-4h	30.165		variance	0.00255658	0.313727	0.108617	0.439635	0.151885	0.474714	0.146017
D01	SYBR	MYB30	SA-8h															M300-0d	26.3667	21.0362	5.33053	5.33053	0	1	1
D02	SYBR	MYB30	SA-8h	29.7695														M300-1d	31.1946	26.7695	4.42515	5.33053	-0.905383	0.533891	1.87304
D03	SYBR	MYB30	SA-8h	30.3912														M300-2d	29.4608	25.402	4.05877	5.33053	-1.27176	0.414154	2.41456
E01	SYBR	MYB30	SA-24h	27.4923														M300-3d	28.5813	22.3207	6.26057	5.33053	0.930041	1.90533	0.524843
E02	SYBR	MYB30	SA-24h	29.6815														M300-4d	28.1105	21.7957	6.31482	5.33053	0.984291	1.97834	0.505474
E03	SYBR	MYB30	SA-24h	29.8963														M300-7d	29.0053	24.6532	4.35214	5.33053	-0.978389	0.507546	1.97026
F01	SYBR	MYB30	SA-48h	28.9822
F02	SYBR	MYB30	SA-48h	28.6855														Nacl150-0d	26.3667	21.0362	5.33053	5.33053	0	1	1
F03	SYBR	MYB30	SA-48h	29.6149														Nacl150-1d	28.3294	22.5045	5.82499	5.33053	0.494457	1.40879	0.709829
G01	SYBR	MYB30	SA-72h	30.7278														Nacl150-2d	27.3105	23.3517	3.9588	5.33053	-1.37173	0.386429	2.5878
G02	SYBR	MYB30	SA-72h	30.4396														Nacl150-3d	27.5026	23.1799	4.32267	5.33053	-1.00786	0.497283	2.01093
G03	SYBR	MYB30	SA-72h	30.625														Nacl150-4d	25.7789	22.8787	2.90017	5.33053	-2.43035	0.18552	5.39026
																		Nacl150-7d	25.4944	22.2915	3.20286	5.33053	-2.12767	0.228828	4.3701
C01	SYBR	MYB30	ME0h	25.6585		Me-MYB30	0h	2h	4h	8h	24h	48h	72h
C02	SYBR	MYB30	ME0h	25.5992			25.6585	28.357	31.8402	28.1502	29.167	28.7139	30.3787					Nacl300-0d	26.3667	21.0362	5.33053	5.33053	0	1	1
C03	SYBR	MYB30	ME0h	25.586			25.5992	28.3707	32.0845	27.8257	29.2562	28.3014	29.55					Nacl300-1d	26.8584	22.3107	4.54768	5.33053	-0.782843	0.58122	1.72052
D01	SYBR	MYB30	ME2h	28.357			25.586	28.1459	32.1875	27.7401	29.2149	28.1376	30.2218					Nacl300-2d	28.3881	23.0104	5.37771	5.33053	0.0471782	1.03324	0.967827
D02	SYBR	MYB30	ME2h	28.3707		mean	25.6146	28.2912	32.0374	27.9053	29.2127	28.3843	30.0502					Nacl300-3d	28.0663	25.2575	2.80884	5.33053	-2.52169	0.174139	5.74255
D03	SYBR	MYB30	ME2h	28.1459		variance	0.0386228	0.126042	0.178392	0.216336	0.0446091	0.29695	0.440209					Nacl300-4d	29.1495	24.2969	4.85257	5.33053	-0.477957	0.717994	1.39277
E01	SYBR	MYB30	ME4h	31.8402														Nacl300-7d	27.9095	24.663	3.24649	5.33053	-2.08403	0.235854	4.23991
E02	SYBR	MYB30	ME4h	32.0845
E03	SYBR	MYB30	ME4h	32.1875														ABA-0d	26.3667	21.0362	5.33053	5.33053	0	1	1
F01	SYBR	MYB30	ME8h	28.1502														ABA-1d	31.4627	21.4197	10.043	5.33053	4.71247	26.2177	0.0381422
F02	SYBR	MYB30	ME8h	27.8257														ABA-2d	31.667	21.5451	10.1219	5.33053	4.79137	27.6914	0.0361123
F03	SYBR	MYB30	ME8h	27.7401														ABA-3d	27.1605	22.6707	4.48978	5.33053	-0.840744	0.558356	1.79097
G01	SYBR	MYB30	ME24h	29.167														ABA-4d	31.0293	22.2028	8.82649	5.33053	3.49596	11.2821	0.0886361
G02	SYBR	MYB30	ME24h	29.2562														ABA-7d	25.9086	23.0579	2.8507	5.33053	-2.47982	0.179266	5.57829
G03	SYBR	MYB30	ME24h	29.2149
H01	SYBR	MYB30	ME48h	28.7139
H02	SYBR	MYB30	ME48h	28.3014
H03	SYBR	MYB30	ME48h	28.1376
A01	SYBR	MYB30	MEJA-72h	30.3787
A02	SYBR	MYB30	MEJA-72h	29.55
A03	SYBR	MYB30	MEJA-72h	30.2218
H01	SYBR	MYB30	Nacl150-1d	28.2497		Nacl150-MYB30	0d	1d	2d	3d	4d	7d
H02	SYBR	MYB30	Nacl150-1d	28.4092			26.3685	28.2497	27.3606	27.5823	26.1954	25.4542
H03	SYBR	MYB30	Nacl150-1d					28.4092	27.2605	27.5835	25.7835	25.8863
C01	SYBR	MYB30	Nacl150-2d	27.3606			26.3649			27.3419	25.3578	25.1427
C02	SYBR	MYB30	Nacl150-2d	27.2605		mean	26.3667	28.3294	27.3105	27.5026	25.7789	25.4944
C03	SYBR	MYB30	Nacl150-2d	33.5592		variance	0.00255658	0.112751	0.0707795	0.139167	0.41885	0.373418
D01	SYBR	MYB30	Nacl150-3d	27.5823
D02	SYBR	MYB30	Nacl150-3d	27.5835
D03	SYBR	MYB30	Nacl150-3d	27.3419
E01	SYBR	MYB30	Nacl150-4d	26.1954
E02	SYBR	MYB30	Nacl150-4d	25.7835
E03	SYBR	MYB30	Nacl150-4d	25.3578
F01	SYBR	MYB30	Nacl150-7d	25.4542
F02	SYBR	MYB30	Nacl150-7d	25.8863
F03	SYBR	MYB30	Nacl150-7d	25.1427
G01	SYBR	MYB30	Nacl300-1d	26.7172		Nacl300-MYB30	0d	1d	2d	3d	4d	7d
G02	SYBR	MYB30	Nacl300-1d	26.8393			26.3685	26.7172	28.2378	28.1424	29.1396	27.834
G03	SYBR	MYB30	Nacl300-1d	27.0187				26.8393	28.5384	28.0584		27.7036
H01	SYBR	MYB30	Nacl300-2d	28.2378			26.3649	27.0187		27.9981	29.1594	28.1909
H02	SYBR	MYB30	Nacl300-2d	28.5384		mean	26.3667	26.8584	28.3881	28.0663	29.1495	27.9095
H03	SYBR	MYB30	Nacl300-2d	27.3769		variance	0.00255658	0.151653	0.212578	0.0724887	0.0139993	0.252257
A01	SYBR	MYB30	Nacl300 3d	28.1424
A02	SYBR	MYB30	Nacl300 3d	28.0584
A03	SYBR	MYB30	Nacl300 3d	27.9981
B01	SYBR	MYB30	Nacl300 4d	29.1396
B02	SYBR	MYB30	Nacl300 4d	28.3979
B03	SYBR	MYB30	Nacl300 4d	29.1594
C01	SYBR	MYB30	Nacl300 7d	27.834
C02	SYBR	MYB30	Nacl300 7d	27.7036
C03	SYBR	MYB30	Nacl300 7d	28.1909
						mannitol150-MYB30	0d	1d	2d	3d	4d	7d
D01	SYBR	MYB30	mannitol150-1d	28.7867			26.3685	28.7867	28.1742	26.3603	26.3437	26.4287
D02	SYBR	MYB30	mannitol150-1d	29.1263				29.1263	28.1369	26.6454	27.2547	26.3775
D03	SYBR	MYB30	mannitol150-1d	28.5667			26.3649	28.5667	28.4374	26.6742	27.2044	26.9519
E01	SYBR	MYB30	mannitol150-2d	28.1742		mean	26.3667	28.8266	28.2495	26.5599	26.9343	26.586
E02	SYBR	MYB30	mannitol150-2d	28.1369		variance	0.00255658	0.281941	0.163783	0.173536	0.512098	0.317901
E03	SYBR	MYB30	mannitol150-2d	28.4374
F01	SYBR	MYB30	mannitol150-3d	26.3603
F02	SYBR	MYB30	mannitol150-3d	26.6454
F03	SYBR	MYB30	mannitol150-3d	26.6742
G01	SYBR	MYB30	mannitol150-4d	26.3437
G02	SYBR	MYB30	mannitol150-4d	27.2547
G03	SYBR	MYB30	mannitol150-4d	27.2044
H01	SYBR	MYB30	mannitol150-7d	26.4287
H02	SYBR	MYB30	mannitol150-7d	26.3775
H03	SYBR	MYB30	mannitol150-7d	26.9519
						mannitol300-MYB30	0d	1d	2d	3d	4d	7d
A01	SYBR	MYB30	mannitol300-1d	31.087			26.3685	31.087	29.148	28.6951		28.8412
A02	SYBR	MYB30	mannitol300-1d	32.105					30.0963	28.4266	27.8849	29.4131
A03	SYBR	MYB30	mannitol300-1d	31.3022			26.3649	31.3022	29.1381	28.622	28.3362	28.7617
B01	SYBR	MYB30	mannitol300-2d	29.148		mean	26.3667	31.1946	29.4608	28.5813	28.1105	29.0053
B02	SYBR	MYB30	mannitol300-2d	30.0963		variance	0.00255658	0.152184	0.550391	0.138796	0.319079	0.355383
B03	SYBR	MYB30	mannitol300-2d	29.1381
C01	SYBR	MYB30	mannitol300-3d	28.6951
C02	SYBR	MYB30	mannitol300-3d	28.4266
C03	SYBR	MYB30	mannitol300-3d	28.622
D01	SYBR	MYB30	mannitol300-4d	26.3328
D02	SYBR	MYB30	mannitol300-4d	27.8849
D03	SYBR	MYB30	mannitol300-4d	28.3362
E01	SYBR	MYB30	mannitol300-7d	28.8412
E02	SYBR	MYB30	mannitol300-7d	29.4131
E03	SYBR	MYB30	mannitol300-7d	28.7617
						ABA-MYB30	0d	1d	2d	3d	4d	7d
F01	SYBR	MYB30	ABA-1d	31.462			26.3685	31.462	31.1999	26.9257	30.3849	26.0647
F02	SYBR	MYB30	ABA-1d	25.4477					31.8182	27.1148	31.6737	25.7525
F03	SYBR	MYB30	ABA-1d	31.4635			26.3649	31.4635	31.9829	27.441
G01	SYBR	MYB30	ABA-2d	31.1999		mean	26.3667	31.4627	31.667	27.1605	31.0293	25.9086
G02	SYBR	MYB30	ABA-2d	31.8182		variance	0.00255658	0.0010887	0.412779	0.260675	0.911336	0.22078
G03	SYBR	MYB30	ABA-2d	31.9829
H01	SYBR	MYB30	ABA-3d	26.9257
H02	SYBR	MYB30	ABA-3d	27.1148
H03	SYBR	MYB30	ABA-3d	27.441
A01	SYBR	MYB30	ABA4d	30.3849		MYB30	root	stem	leaf	flower	Protocorms
A02	SYBR	MYB30	ABA4d	31.6737			29.5086	27.1381	29.3205	28.0082	27.7288
A03	SYBR	MYB30	ABA4d	31.7875			29.4508	26.9201	29.4697	28.1877	28.0162
B01	SYBR	MYB30	ABA7d	26.0647			29.4895	27.4449	29.4859		28.1048
B02	SYBR	MYB30	ABA7d	25.7525		mean	29.483	27.1677	29.4254	28.098	27.9499
B03	SYBR	MYB30	ABA7d	34.1984		variance	0.0294489	0.263649	0.0912161	0.126933	0.19658
