# Supplementary material for: Genome-wide identification and expression analyses of R2R3-MYB transcription factor genes from two Orchid species
Source: PeerJ. 2020 Sep 1;8:e9781. doi: 10.7717/peerj.9781 (PMC7473048; doi:10.7717/peerj.9781)
Supplement: Supplemental Information 3 [file peerj-08-9781-s003.xlsx]

## Sheet: 0
	Well	Fluor	Target	Content	Sample	Biological Set Name	Cq	Cq Mean	Cq Std. Dev	Starting Quantity (SQ)	Log Starting Quantity	SQ Mean	SQ Std. Dev	Set Point	Well Note
	A01	SYBR	MYB31	Unkn	Nacl150-1d		24.0384	24.0384	0				0	68													A04	SYBR	MYB49	Unkn	CK-0h		31.4592	31.4592	0			CK	0h	2h	4h	8h	24h	48h	72h	4d	7d
	A02	SYBR	MYB31	Unkn	Nacl150-1d		26.9373	26.9373	0				0	68													A05	SYBR	MYB49	Unkn	CK-0h		30.9529	30.9529	0				31.4592	31.5341	31.2797	30.5627	30.4504	32.2757	33.0243	32.0111
	A03	SYBR	MYB31	Unkn	Nacl150-1d		23.753	23.753	0				0	68			CK-0h	31.2582	20.6252	10.633	10.633	0	1	1			A06	SYBR	MYB49	Unkn	CK-0h		31.3625	31.3625	0				30.9529	31.7604	30.8902	31.0155	30.354	32.1951	32.5276	32.1093	32.43
	B01	SYBR	MYB31	Unkn	Nacl150-2d		25.6939	25.6939	0				0	68			CK-2h	31.7638	22.6242	9.13961	10.633	-1.4934	0.355175	2.81551			B04	SYBR	MYB49	Unkn	CK-2h		31.5341	31.5341	0				31.3625	31.997	31.2474	30.8568		31.9711		31.7916	31.7527
	B02	SYBR	MYB31	Unkn	Nacl150-2d		25.9765	25.9765	0				0	68			CK-4h	31.1391	22.7339	8.40516	10.633	-2.22785	0.213477	4.68435			B05	SYBR	MYB49	Unkn	CK-2h		31.7604	31.7604	0			mean	31.2582	31.7638	31.1391	30.8117	30.4022	32.1473	32.776	31.9707	32.0914
	B03	SYBR	MYB31	Unkn	Nacl150-2d		26.7475	26.7475	0				0	68			CK-8h	30.8117	21.7878	9.02387	10.633	-1.60914	0.327795	3.05069			B06	SYBR	MYB49	Unkn	CK-2h		31.997	31.997	0			variance	0.268783	0.231486	0.21617	0.229747	0.0682054	0.15786	0.351241	0.16269	0.478928
	C01	SYBR	MYB31	Unkn	Nacl150-3d		27.6265	27.6265	0				0	68			CK-24h	30.4022	21.3297	9.07252	10.633	-1.56049	0.339036	2.94954			C04	SYBR	MYB49	Unkn	CK-4h		31.2797	31.2797	0
	C02	SYBR	MYB31	Unkn	Nacl150-3d		25.8879	25.8879	0				0	68			CK-48h	32.1473	21.0384	11.1089	10.633	0.475856	1.39074	0.71904			C05	SYBR	MYB49	Unkn	CK-4h		30.8902	30.8902	0
	C03	SYBR	MYB31	Unkn	Nacl150-3d		25.3367	25.3367	0				0	68			CK-72h	32.776	20.7572	12.0187	10.633	1.38573	2.61305	0.382695			C06	SYBR	MYB49	Unkn	CK-4h		31.2474	31.2474	0
	D01	SYBR	MYB31	Unkn	Nacl150-4d		27.8636	27.8636	0				0	68			CK-4d	31.9707	20.8022	11.1685	10.633	0.535441	1.44939	0.689948			D04	SYBR	MYB49	Unkn	CK-8h		30.5627	30.5627	0
	D02	SYBR	MYB31	Unkn	Nacl150-4d		26.1409	26.1409	0				0	68			CK-7d	32.0914	21.3134	10.7779	10.633	0.144932	1.10568	0.904422			D05	SYBR	MYB49	Unkn	CK-8h		31.0155	31.0155	0
	D03	SYBR	MYB31	Unkn	Nacl150-4d		25.1192	25.1192	0				0	68													D06	SYBR	MYB49	Unkn	CK-8h		30.8568	30.8568	0
	E01	SYBR	MYB31	Unkn	Nacl150-7d		24.4183	24.4183	0				0	68			Me-0h	31.2582	20.6252	10.633	10.633	0	1	1			E04	SYBR	MYB49	Unkn	CK-24h		30.4504	30.4504	0
	E02	SYBR	MYB31	Unkn	Nacl150-7d		26.3665	26.3665	0				0	68			Me-2h	31.7915	22.1473	9.6442	10.633	-0.98881	0.503893	1.98455			E05	SYBR	MYB49	Unkn	CK-24h		30.354	30.354	0
	E03	SYBR	MYB31	Unkn	Nacl150-7d		26.639	26.639	0				0	68			Me-4h	33.896	25.2493	8.64666	10.633	-1.98635	0.252377	3.96232			E06	SYBR	MYB49	Unkn	CK-24h		31.1683	31.1683	0
													0	68			Me-8h	31.6666	21.163	10.5036	10.633	-0.129455	0.914177	1.09388			F04	SYBR	MYB49	Unkn	CK-48h		32.2757	32.2757	0
	F01	SYBR	MYB31	Unkn	SA-2h		24.5306	24.5306	0				0	68			Me-24h	30.9274	23.8106	7.11678	10.633	-3.51623	0.0873997	11.4417			F05	SYBR	MYB49	Unkn	CK-48h		32.1951	32.1951	0
	F02	SYBR	MYB31	Unkn	SA-2h		28.4359	28.4359	0				0	68			Me-48h	30.8937	22.6602	8.23342	10.633	-2.39959	0.189518	5.27655			F06	SYBR	MYB49	Unkn	CK-48h		31.9711	31.9711	0
	F03	SYBR	MYB31	Unkn	SA-2h		26.5491	26.5491	0				0	68			Me-72h	29.955	23.0424	6.91266	10.633	-3.72035	0.0758689	13.1806			G04	SYBR	MYB49	Unkn	CK-72h		33.0243	33.0243	0
	G01	SYBR	MYB31	Unkn	SA-4h		27.5271	27.5271	0				0	68													G05	SYBR	MYB49	Unkn	CK-72h		32.5276	32.5276	0
	G02	SYBR	MYB31	Unkn	SA-4h		25.1877	25.1877	0				0	68			SA-0h	31.2582	20.6252	10.633	10.633	0	1	1			G06	SYBR	MYB49	Unkn	CK-72h		33.9215	33.9215	0
	G03	SYBR	MYB31	Unkn	SA-4h		23.9203	23.9203	0				0	68			SA-2h	31.1735	26.2377	4.93586	10.633	-5.69715	0.0192747	51.8814			H04	SYBR	MYB49	Unkn	CK-4d		32.0111	32.0111	0
	H01	SYBR	MYB31	Unkn	SA-8h		27.228	27.228	0				0	68			SA-4h	32.211	23.1908	9.02025	10.633	-1.61276	0.326972	3.05837			H05	SYBR	MYB49	Unkn	CK-4d		32.1093	32.1093	0
	H02	SYBR	MYB31	Unkn	SA-8h		26.6194	26.6194	0			0	0	68			SA-8h	32.9768	23.0422	9.93468	10.633	-0.698331	0.616285	1.62263			H06	SYBR	MYB49	Unkn	CK-4d		31.7916	31.7916	0
	H03	SYBR	MYB31	Unkn	SA-8h		26.5126	26.5126	0				0	68			SA-24h	33.9951	24.7201	9.27503	10.633	-1.35798	0.390129	2.56326			F10	SYBR	MYB49	Unkn	CK-7d		30.5244	30.5244	0
													0	68			SA-48h	33.3336	22.6112	10.7224	10.633	0.0893431	1.06389	0.939951			F11	SYBR	MYB49	Unkn	CK-7d		32.43	32.43	0
													0	68			SA-72h	29.9553	25.8906	4.06478	10.633	-6.56823	0.0105382	94.8932			F12	SYBR	MYB49	Unkn	CK-7d		31.7527	31.7527	0
													0	68
													0	68			M150-0d	31.2582	20.6252	10.633	10.633	0	1	1			F10	SYBR	MYB49	Unkn	Me-2h		31.7171	31.7171	0			MeJa	0h	2h	4h	8h	24h	48h	72h
													0	68			M150-1d	31.6462	22.0434	9.60288	10.633	-1.03013	0.489664	2.04221			F11	SYBR	MYB49	Unkn	Me-2h		31.5096	31.5096	0				31.4592	31.7171	33.7712	32.2077	31.4619	30.6364	29.0399
													0	68			M150-2d	33.385	21.8049	11.5801	10.633	0.947105	1.928	0.518672			F12	SYBR	MYB49	Unkn	Me-2h		32.1477	32.1477	0				30.9529	31.5096	34.0208	31.4848		31.1509	30.8702
													0	68			M150-3d	36.2843	25.402	10.8823	10.633	0.249288	1.18862	0.841312			G10	SYBR	MYB49	Unkn	Me-4h		33.7712	33.7712	0				31.3625	32.1477		31.3073	30.3929
													0	68			M150-4d	33.4704	21.6373	11.8331	10.633	1.20007	2.29751	0.435255			G11	SYBR	MYB49	Unkn	Me-4h		34.0208	34.0208	0			mean	31.2582	31.7915	33.896	31.6666	30.9274	30.8937	29.955
													0	68			M150-7d	32.9592	23.6594	9.29976	10.633	-1.33325	0.396873	2.5197			G12	SYBR	MYB49	Unkn	Me-4h		32.5021	32.5021	0			variance	0.268783	0.325491	0.176463	0.476931	0.755863	0.363791	1.29423
													0	68													H10	SYBR	MYB49	Unkn	Me-8h		32.2077	32.2077	0
													0	68			M300-0d	31.2582	20.6252	10.633	10.633	0	1	1			H11	SYBR	MYB49	Unkn	Me-8h		31.4848	31.4848	0
													0	68			M300-1d	32.7838	26.4561	6.32772	10.633	-4.30529	0.0505798	19.7707			H12	SYBR	MYB49	Unkn	Me-8h		31.3073	31.3073	0
													0	68			M300-2d	32.7336	25.402	7.33159	10.633	-3.30142	0.101432	9.85886			F10	SYBR	MYB49	Unkn	Me-24h		31.4619	31.4619	0
													0	68			M300-3d	32.6007	22.3207	10.28	10.633	-0.35304	0.782932	1.27725			F11	SYBR	MYB49	Unkn	Me-24h		25.7819	25.7819	0
													0	68			M300-4d	31.791	21.7957	9.99531	10.633	-0.637703	0.642735	1.55585			F12	SYBR	MYB49	Unkn	Me-24h		30.3929	30.3929	0
													0	68			M300-7d	30.6279	24.6532	5.9747	10.633	-4.65831	0.0396012	25.2518			G10	SYBR	MYB49	Unkn	Me-48h		30.6364	30.6364	0
													0	68													G11	SYBR	MYB49	Unkn	Me-48h		31.1509	31.1509	0
													0	68			Nacl150-0d	31.2582	20.6252	10.633	10.633	0	1	1			G12	SYBR	MYB49	Unkn	Me-48h		29.2028	29.2028	0
													0	68			Nacl150-1d	33.7645	22.5045	11.26	10.633	0.627031	1.54438	0.647508			H10	SYBR	MYB49	Unkn	Me-72h		29.0399	29.0399	0
													0	68			Nacl150-2d	35.1917	23.3517	11.84	10.633	1.20697	2.30852	0.433179			H11	SYBR	MYB49	Unkn	Me-72h		30.8702	30.8702	0
													0	68			Nacl150-3d	34.0285	23.1799	10.8486	10.633	0.215639	1.16122	0.861165			H12	SYBR	MYB49	Unkn	Me-72h		32.7081	32.7081	0
													0	68			Nacl150-4d	33.0925	22.8787	10.2138	10.633	-0.419258	0.747809	1.33724
													0	68			Nacl150-7d	33.63	22.2915	11.3385	10.633	0.705472	1.63068	0.613242			F10	SYBR	MYB49	Unkn	SA-2h		31.2743	31.2743	0			SA	Oh	2h	4h	8h	24h	48h	72h
													0	68													F11	SYBR	MYB49	Unkn	SA-2h		31.0266	31.0266	0				31.4592	31.2743		33.3693			28.6079
													0	68			Nacl300-0d	31.2582	20.6252	10.633	10.633	0	1	1			F12	SYBR	MYB49	Unkn	SA-2h		31.2196	31.2196	0				30.9529	31.0266	32.0257		34.0144	34.3084	31.3028
													0	68			Nacl300-1d	31.8636	22.3107	9.55288	10.633	-1.08013	0.472986	2.11423			G10	SYBR	MYB49	Unkn	SA-4h		34.0024	34.0024	0				31.3625	31.2196	32.3964	32.5844	33.9759	32.3587
													0	68			Nacl300-2d	34.0448	23.0104	11.0344	10.633	0.401378	1.32077	0.757135			G11	SYBR	MYB49	Unkn	SA-4h		32.0257	32.0257	0			mean	31.2582	31.1735	32.211	32.9768	33.9951	33.3336	29.9553
													0	68			Nacl300-3d	33.7372	24.9429	8.79425	10.633	-1.83876	0.279562	3.57703			G12	SYBR	MYB49	Unkn	SA-4h		32.3964	32.3964	0			variance	0.268783	0.130132	0.262114	0.555057	0.0272211	1.37866	1.90558
													0	68			Nacl300-4d	31.9474	24.6198	7.3276	10.633	-3.30541	0.101151	9.88618			H10	SYBR	MYB49	Unkn	SA-8h		33.3693	33.3693	0
													0	68			Nacl300-7d	32.7377	24.663	8.07472	10.633	-2.55829	0.169776	5.8901			H11	SYBR	MYB49	Unkn	SA-8h		34.4063	34.4063	0
													0	68													H12	SYBR	MYB49	Unkn	SA-8h		32.5844	32.5844	0
													0	68			ABA-0d	31.2582	20.6252	10.633	10.633	0	1	1			F10	SYBR	MYB49	Unkn	SA-24h		32.4148	32.4148	0
													0	68			ABA-1d	31.0076	21.4197	9.58783	10.633	-1.04518	0.484585	2.06362			F11	SYBR	MYB49	Unkn	SA-24h		34.0144	34.0144	0
													0	68			ABA-2d	31.6866	21.5451	10.1415	10.633	-0.491507	0.711282	1.40591			F12	SYBR	MYB49	Unkn	SA-24h		33.9759	33.9759	0
													0	68			ABA-3d	30.3967	22.6707	7.72601	10.633	-2.907	0.133323	7.50059			G10	SYBR	MYB49	Unkn	SA-48h		38.5157	38.5157	0
													0	68			ABA-4d	32.7368	22.2028	10.534	10.633	-0.0990075	0.933675	1.07104			G11	SYBR	MYB49	Unkn	SA-48h		34.3084	34.3084	0
													0	68			ABA-7d	29.828	23.0579	6.77011	10.633	-3.8629	0.0687308	14.5495			G12	SYBR	MYB49	Unkn	SA-48h		32.3587	32.3587	0
													0	68													H10	SYBR	MYB49	Unkn	SA-72h		28.6079	28.6079	0
													0	68													H11	SYBR	MYB49	Unkn	SA-72h		31.3028	31.3028	0
													0	68													H12	SYBR	MYB49	Unkn	SA-72h			0	0
													0	68
													0	68													A10	SYBR	MYB49	Unkn	mannitol150-1d		31.0043	31.0043	0			mannitol150	0d	1d	2d	3d	4d	7d
													0	68													A11	SYBR	MYB49	Unkn	mannitol150-1d		35.9776	35.9776	0				31.4592	31.0043	33.5482		32.7251
													0	68													A12	SYBR	MYB49	Unkn	mannitol150-1d		32.2882	32.2882	0				30.9529		33.4078	36.2843		34.0903
													0	68													B10	SYBR	MYB49	Unkn	mannitol150-2d		33.5482	33.5482	0				31.3625	32.2882	33.1989		34.2157	31.8281
													0	68													B11	SYBR	MYB49	Unkn	mannitol150-2d		33.4078	33.4078	0			mean	31.2582	31.6462	33.385	36.2843	33.4704	32.9592
													0	68													B12	SYBR	MYB49	Unkn	mannitol150-2d		33.1989	33.1989	0			variance	0.268783	0.907876	0.175747		1.05401	1.59961
													0	68													C10	SYBR	MYB49	Unkn	mannitol150-3d			0	0
													0	68													C11	SYBR	MYB49	Unkn	mannitol150-3d		36.2843	36.2843	0
													0	68													C12	SYBR	MYB49	Unkn	mannitol150-3d			0	0
													0	68													D10	SYBR	MYB49	Unkn	mannitol150-4d		32.7251	32.7251	0
													0	68													D11	SYBR	MYB49	Unkn	mannitol150-4d		37.2688	37.2688	0
													0	68													D12	SYBR	MYB49	Unkn	mannitol150-4d		34.2157	34.2157	0
													0	68													E10	SYBR	MYB49	Unkn	mannitol150-7d		25.9632	25.9632	0
													0	68													E11	SYBR	MYB49	Unkn	mannitol150-7d		34.0903	34.0903	0
													0	68													E12	SYBR	MYB49	Unkn	mannitol150-7d		31.8281	31.8281	0
													0	68
													0	68													A10	SYBR	MYB49	Unkn	mannitol300-1d		32.6895	32.6895	0			mannitol300	0d	1d	2d	3d	4d	7d
													0	68													A11	SYBR	MYB49	Unkn	mannitol300-1d		32.8781	32.8781	0				31.4592	32.6895	33.2599	32.5465		30.7606
													0	68													A12	SYBR	MYB49	Unkn	mannitol300-1d		29.061	29.061	0				30.9529	32.8781	32.2073		32.0663	30.5963
													0	68													B10	SYBR	MYB49	Unkn	mannitol300-2d		33.2599	33.2599	0				31.3625			32.6548	31.5158	30.5268
													0	68													B11	SYBR	MYB49	Unkn	mannitol300-2d		32.2073	32.2073	0			mean	31.2582	32.7838	32.7336	32.6007	31.791	30.6279
													0	68													B12	SYBR	MYB49	Unkn	mannitol300-2d		31.0119	31.0119	0			variance	0.268783	0.133359	0.744297	0.0766037	0.389244	0.1201
													0	68													C10	SYBR	MYB49	Unkn	mannitol300-3d		32.5465	32.5465	0
													0	68													C11	SYBR	MYB49	Unkn	mannitol300-3d		34.197	34.197	0
													0	68													C12	SYBR	MYB49	Unkn	mannitol300-3d		32.6548	32.6548	0
													0	68													D10	SYBR	MYB49	Unkn	mannitol300-4d		30.3566	30.3566	0
													0	68													D11	SYBR	MYB49	Unkn	mannitol300-4d		32.0663	32.0663	0
													0	68													D12	SYBR	MYB49	Unkn	mannitol300-4d		31.5158	31.5158	0
													0	68													E10	SYBR	MYB49	Unkn	mannitol300-7d		30.7606	30.7606	0
													0	68													E11	SYBR	MYB49	Unkn	mannitol300-7d		30.5963	30.5963	0
																											E12	SYBR	MYB49	Unkn	mannitol300-7d		30.5268	30.5268	0
																											A10	SYBR	MYB49	Unkn	Nacl150-1d		33.7902	33.7902	0			Nacl150	0d	1d	2d	3d	4d	7d
																											A11	SYBR	MYB49	Unkn	Nacl150-1d		33.7388	33.7388	0				31.4592	33.7902		33.9291	32.9304	33.1609
																											A12	SYBR	MYB49	Unkn	Nacl150-1d		30.6914	30.6914	0				30.9529	33.7388	35.1917	33.7748		33.4665
																											B10	SYBR	MYB49	Unkn	Nacl150-2d		37.8675	37.8675	0				31.3625			34.3817	33.2546	34.2627
																											B11	SYBR	MYB49	Unkn	Nacl150-2d		35.1917	35.1917	0			mean	31.2582	33.7645	35.1917	34.0285	33.0925	33.63
																											B12	SYBR	MYB49	Unkn	Nacl150-2d			0	0			variance	0.268783	0.0363125		0.315457	0.229214	0.568835
																											C10	SYBR	MYB49	Unkn	Nacl150-3d		33.9291	33.9291	0
																											C11	SYBR	MYB49	Unkn	Nacl150-3d		33.7748	33.7748	0
																											C12	SYBR	MYB49	Unkn	Nacl150-3d		34.3817	34.3817	0
																											D10	SYBR	MYB49	Unkn	Nacl150-4d		32.9304	32.9304	0
																											D11	SYBR	MYB49	Unkn	Nacl150-4d		34.6064	34.6064	0
																											D12	SYBR	MYB49	Unkn	Nacl150-4d		33.2546	33.2546	0
																											E10	SYBR	MYB49	Unkn	Nacl150-7d		33.1609	33.1609	0
																											E11	SYBR	MYB49	Unkn	Nacl150-7d		33.4665	33.4665	0
																											E12	SYBR	MYB49	Unkn	Nacl150-7d		34.2627	34.2627	0
																											A10	SYBR	MYB49	Unkn	Nacl300-1d		31.3854	31.3854	0			Nacl300	0d	1d	2d	3d	4d	7d
																											A11	SYBR	MYB49	Unkn	Nacl300-1d		32.0801	32.0801	0				31.4592	31.3854	33.9961		31.8322
																											A12	SYBR	MYB49	Unkn	Nacl300-1d		32.1254	32.1254	0				30.9529	32.0801	33.4033	32.1224	32.0626	32.9307
																											B10	SYBR	MYB49	Unkn	Nacl300-2d		33.9961	33.9961	0				31.3625	32.1254	34.7351	35.3519		32.5448
																											B11	SYBR	MYB49	Unkn	Nacl300-2d		33.4033	33.4033	0			mean	31.2582	31.8636	34.0448	33.7372	31.9474	32.7377
																											B12	SYBR	MYB49	Unkn	Nacl300-2d		34.7351	34.7351	0			variance	0.268783	0.414797	0.667232	2.28362	0.162952	0.272916
																											C10	SYBR	MYB49	Unkn	Nacl300-3d		37.6892	37.6892	0
																											C11	SYBR	MYB49	Unkn	Nacl300-3d		32.1224	32.1224	0
																											C12	SYBR	MYB49	Unkn	Nacl300-3d		35.3519	35.3519	0
																											D10	SYBR	MYB49	Unkn	Nacl300-4d		31.8322	31.8322	0
																											D11	SYBR	MYB49	Unkn	Nacl300-4d		32.0626	32.0626	0
																											D12	SYBR	MYB49	Unkn	Nacl300-4d		34.1369	34.1369	0
																											E10	SYBR	MYB49	Unkn	Nacl300-7d		34.9556	34.9556	0
																											E11	SYBR	MYB49	Unkn	Nacl300-7d		32.9307	32.9307	0
																											E12	SYBR	MYB49	Unkn	Nacl300-7d		32.5448	32.5448	0
																											A10	SYBR	MYB49	Unkn	ABA-1d		31.5607	31.5607	0			ABA	0d	1d	2d	3d	4d	7d
																											A11	SYBR	MYB49	Unkn	ABA-1d		30.6349	30.6349	0				31.4592	31.5607	31.5015	30.8675	33.3971	30.0325
																											A12	SYBR	MYB49	Unkn	ABA-1d		30.8271	30.8271	0				30.9529	30.6349	32.1916	30.2031	32.5367	30.2131
																											B10	SYBR	MYB49	Unkn	ABA-2d		31.5015	31.5015	0				31.3625	30.8271	31.3668	30.1196	32.2766	29.2384
																											B11	SYBR	MYB49	Unkn	ABA-2d		32.1916	32.1916	0			mean	31.2582	31.0076	31.6866	30.3967	32.7368	29.828
																											B12	SYBR	MYB49	Unkn	ABA-2d		31.3668	31.3668	0			variance	0.268783	0.488559	0.442456	0.409857	0.586425	0.518529
																											C10	SYBR	MYB49	Unkn	ABA-3d		30.8675	30.8675	0
																											C11	SYBR	MYB49	Unkn	ABA-3d		30.2031	30.2031	0
																											C12	SYBR	MYB49	Unkn	ABA-3d		30.1196	30.1196	0
																											D10	SYBR	MYB49	Unkn	ABA-4d		33.3971	33.3971	0				root	stem	leaf	flower	Protocorms
																											D11	SYBR	MYB49	Unkn	ABA-4d		32.5367	32.5367	0					30.979	31.2877	29.0569	31.2958
																											D12	SYBR	MYB49	Unkn	ABA-4d		32.2766	32.2766	0				32.3226	32.2995	31.3227	28.6717	31.4994
																											E10	SYBR	MYB49	Unkn	ABA-7d		30.0325	30.0325	0				31.2568	32.5093	30.8454	29.0648	30.9054
																											E11	SYBR	MYB49	Unkn	ABA-7d		30.2131	30.2131	0			mean	31.7897	31.9292	31.1519	28.9311	31.2335
																											E12	SYBR	MYB49	Unkn	ABA-7d		29.2384	29.2384	0			variance	0.753571	0.829621	0.266038	0.224725	0.301828
