# Supplementary material for: Genome-wide identification and expression analyses of R2R3-MYB transcription factor genes from two Orchid species
Source: PeerJ. 2020 Sep 1;8:e9781. doi: 10.7717/peerj.9781 (PMC7473048; doi:10.7717/peerj.9781)
Supplement: Supplemental Information 4 [file peerj-08-9781-s004.xls]

## Sheet: Sheet1
G01	SYBR	CK-0h	MYB93	26.8604		CK-MYB93	0h	2h	4h	8h	24h	48h	72h	4d	7d
G02	SYBR	CK-0h	MYB93	27.1162			26.8604	27.5731	28.4728	27.7625	28.8801		27.956	26.9364			CK-0h	27.0739	20.6252	6.44868	6.44868	0	1	1
G03	SYBR	CK-0h	MYB93	27.2452			27.1162		27.4529	27.4726	29.3848	26.6268	28.9334	27.5042	28.5733		CK-2h	27.6371	22.6242	5.01287	6.44868	-1.43581	0.369638	2.70535
G04	SYBR	CK-2h	MYB93	27.5731			27.2452	27.7011	27.8297	28.453	29.214	27.3889	28.189	26.5557	28.6491		CK-4h	27.9185	22.7339	5.18454	6.44868	-1.26414	0.416348	2.40184
G05	SYBR	CK-2h	MYB93	26.0381		mean	27.0739	27.6371	27.9185	27.8961	29.1596	27.0079	28.3595	26.9988	28.6112		CK-8h	27.8961	21.7878	6.10824	6.44868	-0.340447	0.789796	1.26615
G06	SYBR	CK-2h	MYB93	27.7011		variance	0.195868	0.0904656	0.515725	0.503667	0.256688	0.538886	0.51049	0.47734	0.0536559		CK-24h	29.1596	21.3297	7.82994	6.44868	1.38126	2.60495	0.383884
G07	SYBR	CK-4h	MYB93	28.4728													CK-48h	27.0079	21.0384	5.96946	6.44868	-0.479225	0.717363	1.39399
G08	SYBR	CK-4h	MYB93	27.4529													CK-72h	28.3595	20.7572	7.60224	6.44868	1.15356	2.22462	0.449515
G09	SYBR	CK-4h	MYB93	27.8297													CK-4d	26.9988	20.8022	6.19658	6.44868	-0.252106	0.83967	1.19094
G10	SYBR	CK-8h	MYB93	27.7625													CK-7d	28.6112	21.3134	7.29777	6.44868	0.849083	1.80136	0.555137
G11	SYBR	CK-8h	MYB93	27.4726
G12	SYBR	CK-8h	MYB93	28.453													Me-0h	27.0739	20.6252	6.44868	6.44868	0	1	1
A01	SYBR	CK-24h	MYB93	28.8801													Me-2h	25.7339	22.1473	3.58668	6.44868	-2.862	0.137547	7.27023
A02	SYBR	CK-24h	MYB93	29.3848													Me-4h	30.9158	25.2493	5.66643	6.44868	-0.782257	0.581456	1.71982
A03	SYBR	CK-24h	MYB93	29.214													Me-8h	26.6498	21.163	5.48671	6.44868	-0.961969	0.513356	1.94797
A04	SYBR	CK-48h	MYB93	28.9945													Me-24h	28.2842	23.8106	4.47356	6.44868	-1.97512	0.254349	3.9316
A05	SYBR	CK-48h	MYB93	26.6268													Me-48h	28.2367	22.6602	5.57649	6.44868	-0.872188	0.546318	1.83044
A06	SYBR	CK-48h	MYB93	27.3889													Me-72h	31.1492	23.0424	8.10688	6.44868	1.6582	3.15623	0.316834
A07	SYBR	CK-72h	MYB93	27.956
A08	SYBR	CK-72h	MYB93	28.9334													SA-0h	27.0739	20.6252	6.44868	6.44868	0	1	1
A09	SYBR	CK-72h	MYB93	28.189													SA-2h	30.0815	26.2377	3.84389	6.44868	-2.60479	0.164392	6.08304
A10	SYBR	CK-4d	MYB93	26.9364													SA-4h	32.1373	23.1908	8.94654	6.44868	2.49785	5.64845	0.17704
A11	SYBR	CK-4d	MYB93	27.5042													SA-8h	30.9096	23.0422	7.86746	6.44868	1.41877	2.67358	0.37403
A12	SYBR	CK-4d	MYB93	26.5557													SA-24h	32.2275	24.7201	7.50739	6.44868	1.05871	2.08307	0.480061
B01	SYBR	CK-7d	MYB93	27.2697													SA-48h	31.6098	22.6112	8.99863	6.44868	2.54994	5.85611	0.170762
B02	SYBR	CK-7d	MYB93	28.5733													SA-72h	33.9546	25.8906	8.06405	6.44868	1.61537	3.06389	0.326382
B03	SYBR	CK-7d	MYB93	28.6491
																	M150-0d	27.0739	20.6252	6.44868	6.44868	0	1	1
B04	SYBR	mannitol150-1d	MYB93	31.3394		mannitol150-MYB93	0d	1d	2d	3d	4d	7d					M150-1d	30.4402	22.0434	8.39689	6.44868	1.94821	3.85895	0.259138
B05	SYBR	mannitol150-1d	MYB93	30.42			26.8604		29.6088	27.7824	30.4672	29.3206					M150-2d	29.7094	21.8049	7.90454	6.44868	1.45586	2.7432	0.364538
B06	SYBR	mannitol150-1d	MYB93	30.4604			27.1162	30.42	29.8288	28.2764	30.2577	30.0302					M150-3d	28.1388	25.402	2.73678	6.44868	-3.71191	0.0763141	13.1037
B07	SYBR	mannitol150-2d	MYB93	29.6088			27.2452	30.4604	29.6907	28.3575	29.8007	29.5667					M150-4d	30.1752	21.6373	8.5379	6.44868	2.08922	4.25517	0.235008
B08	SYBR	mannitol150-2d	MYB93	29.8288		mean	27.0739	30.4402	29.7094	28.1388	30.1752	29.6392					M150-7d	29.6392	23.6594	5.97976	6.44868	-0.468927	0.722502	1.38408
B09	SYBR	mannitol150-2d	MYB93	29.6907		variance	0.195868	0.0285623	0.111188	0.311288	0.340809	0.360353
B10	SYBR	mannitol150-3d	MYB93	27.7824													M300-0d	27.0739	20.6252	6.44868	6.44868	0	1	1
B11	SYBR	mannitol150-3d	MYB93	28.2764													M300-1d	32.9865	26.4561	6.53041	6.44868	0.081726	1.05828	0.944927
B12	SYBR	mannitol150-3d	MYB93	28.3575													M300-2d	32.7781	25.402	7.3761	6.44868	0.927421	1.90187	0.525797
C01	SYBR	mannitol150-4d	MYB93	30.4672													M300-3d	31.6428	22.3207	9.32211	6.44868	2.87343	7.32805	0.136462
C02	SYBR	mannitol150-4d	MYB93	30.2577													M300-4d	29.4809	21.7957	7.68516	6.44868	1.23648	2.35622	0.424408
C03	SYBR	mannitol150-4d	MYB93	29.8007													M300-7d	30.4511	24.6532	5.79787	6.44868	-0.650816	0.63692	1.57006
C04	SYBR	mannitol150-7d	MYB93	29.3206
C05	SYBR	mannitol150-7d	MYB93	30.0302													Nacl150-0d	27.0739	20.6252	6.44868	6.44868	0	1	1
C06	SYBR	mannitol150-7d	MYB93	29.5667													Nacl150-1d	28.0025	22.5045	5.49808	6.44868	-0.950599	0.517418	1.93268
																	Nacl150-2d	29.4676	23.3517	6.11583	6.44868	-0.33285	0.793967	1.2595
C07	SYBR	mannitol300-1d	MYB93	29.4842		mannitol300-MYB93	0d	1d	2d	3d	4d	7d					Nacl150-3d	30.5159	23.1799	7.33601	6.44868	0.887325	1.84974	0.540616
C08	SYBR	mannitol300-1d	MYB93	32.82			26.8604		32.0505	32.1012	29.9152	30.1591					Nacl150-4d	29.4253	22.8787	6.54654	6.44868	0.0978608	1.07019	0.934418
C09	SYBR	mannitol300-1d	MYB93	33.1531			27.1162	32.82	33.5058	31.1844	29.6934						Nacl150-7d	29.0572	22.2915	6.76566	6.44868	0.316978	1.24572	0.80275
C10	SYBR	mannitol300-2d	MYB93	32.0505			27.2452	33.1531			28.8341	30.743
C11	SYBR	mannitol300-2d	MYB93	33.5058		mean	27.0739	32.9865	32.7781	31.6428	29.4809	30.4511					Nacl300-0d	27.0739	20.6252	6.44868	6.44868	0	1	1
C12	SYBR	mannitol300-2d	MYB93	32.4794		variance	0.195868	0.235556	1.02907	0.648303	0.571	0.412886					Nacl300-1d	28.7135	22.3107	6.40276	6.44868	-0.045923	0.96867	1.03234
D01	SYBR	mannitol300-3d	MYB93	32.1012													Nacl300-2d	29.5318	23.0104	6.52143	6.44868	0.072751	1.05172	0.950823
D02	SYBR	mannitol300-3d	MYB93	31.1844													Nacl300-3d	30.7758	24.9429	5.8329	6.44868	-0.615779	0.652577	1.53239
D03	SYBR	mannitol300-3d	MYB93	32.54													Nacl300-4d	32.1046	24.6198	7.48476	6.44868	1.03607	2.05064	0.487653
D04	SYBR	mannitol300-4d	MYB93	29.9152													Nacl300-7d	31.4545	24.663	6.79153	6.44868	0.34285	1.26826	0.788482
D05	SYBR	mannitol300-4d	MYB93	29.6934
D06	SYBR	mannitol300-4d	MYB93	28.8341													ABA-0d	27.0739	20.6252	6.44868	6.44868	0	1	1
D07	SYBR	mannitol300-7d	MYB93	30.1591													ABA-1d	31.7585	21.4197	10.3387	6.44868	3.89005	14.8259	0.0674495
D08	SYBR	mannitol300-7d	MYB93	31.3405													ABA-2d	31.4641	21.5451	9.91896	6.44868	3.47028	11.083	0.090228
D09	SYBR	mannitol300-7d	MYB93	30.743													ABA-3d	30.9843	22.6707	8.31355	6.44868	1.86487	3.64234	0.274549
																	ABA-4d	30.1374	22.2028	7.93463	6.44868	1.48595	2.80102	0.357013
D10	SYBR	ABA-1d	MYB93	32.0724		ABA-MYB93	0d	1d	2d	3d	4d	7d					ABA-7d	29.2376	23.0579	6.17973	6.44868	-0.268948	0.829924	1.20493
D11	SYBR	ABA-1d	MYB93	31.2828			26.8604	32.0724	31.7982	30.5746	30.2037	29.2457
D12	SYBR	ABA-1d	MYB93	31.9202			27.1162	31.2828	31.293	30.7625		29.4643
A01	SYBR	MYB93	ABA-2d	31.7982			27.2452	31.9202	31.301	31.6157	30.0712	29.0028
A02	SYBR	MYB93	ABA-2d	31.293		mean	27.0739	31.7585	31.4641	30.9843	30.1374	29.2376
A03	SYBR	MYB93	ABA-2d	31.301		variance	0.195868	0.418904	0.289369	0.554881	0.0937005	0.230843
A04	SYBR	MYB93	ABA-3d	30.5746
A05	SYBR	MYB93	ABA-3d	30.7625
A06	SYBR	MYB93	ABA-3d	31.6157
A07	SYBR	MYB93	ABA-4d	30.2037
A08	SYBR	MYB93	ABA-4d	29.6039
A09	SYBR	MYB93	ABA-4d	30.0712
A10	SYBR	MYB93	ABA-7d	29.2457
A11	SYBR	MYB93	ABA-7d	29.4643
A12	SYBR	MYB93	ABA-7d	29.0028
B01	SYBR	MYB93	NACL150-1d	28.5151		Nacl150-MYB93	0d	1d	2d	3d	4d	7d
B02	SYBR	MYB93	NACL150-1d	27.7775			26.8604	28.5151	29.8558		29.1288	29.1536
B03	SYBR	MYB93	NACL150-1d	27.715			27.1162	27.7775	28.8183	30.5591	29.2708	29.3259
B04	SYBR	MYB93	NACL150-2d	29.8558			27.2452	27.715	29.7286	30.4727	29.8763	28.6921
B05	SYBR	MYB93	NACL150-2d	28.8183		mean	27.0739	28.0025	29.4676	30.5159	29.4253	29.0572
B06	SYBR	MYB93	NACL150-2d	29.7286		variance	0.195868	0.44495	0.565844	0.0610799	0.396983	0.327684
B07	SYBR	MYB93	NACL150-3d	29.1837
B08	SYBR	MYB93	NACL150-3d	30.5591
B09	SYBR	MYB93	NACL150-3d	30.4727
B10	SYBR	MYB93	NACL150-4d	29.1288
B11	SYBR	MYB93	NACL150-4d	29.2708
B12	SYBR	MYB93	NACL150-4d	29.8763
C01	SYBR	MYB93	NACL150-7d	29.1536
C02	SYBR	MYB93	NACL150-7d	29.3259
C03	SYBR	MYB93	NACL150-7d	28.6921
C04	SYBR	MYB93	NACL300-1d	28.9165		Nacl300-MYB93	0d	1d	2d	3d	4d	7d
C05	SYBR	MYB93	NACL300-1d	28.0675			26.8604	28.9165	29.8005	30.9932	32.3759
C06	SYBR	MYB93	NACL300-1d	29.1564			27.1162	28.0675	29.2632	31.0529	32.0279	31.7421
C07	SYBR	MYB93	NACL300-2d	29.8005			27.2452	29.1564		30.2814	31.91	31.167
C08	SYBR	MYB93	NACL300-2d	29.2632		mean	27.0739	28.7135	29.5318	30.7758	32.1046	31.4545
C09	SYBR	MYB93	NACL300-2d	31.7695		variance	0.195868	0.572121	0.379904	0.42927	0.242225	0.406684
C10	SYBR	MYB93	NACL300-3d	30.9932
C11	SYBR	MYB93	NACL300-3d	31.0529
C12	SYBR	MYB93	NACL300-3d	30.2814
D01	SYBR	MYB93	NACL300-4d	32.3759
D02	SYBR	MYB93	NACL300-4d	32.0279
D03	SYBR	MYB93	NACL300-4d	31.91
D04	SYBR	MYB93	NACL300-7d	32.9342
D05	SYBR	MYB93	NACL300-7d	31.7421
D06	SYBR	MYB93	NACL300-7d	31.167
D07	SYBR	MYB93	SA-2h	29.9158		SA-MYB93	0h	2h	4h	8h	24h	48h	72h
D08	SYBR	MYB93	SA-2h	30.0408			26.8604	29.9158	32.0988	30.9001	32.0812	31.6613	33.0613
D09	SYBR	MYB93	SA-2h	30.288			27.1162	30.0408	32.1757	30.5562		31.6325
D10	SYBR	MYB93	SA-4h	32.0988			27.2452	30.288		31.2726	32.3738	31.5357	34.8479
D11	SYBR	MYB93	SA-4h	32.1757		mean	27.0739	30.0815	32.1373	30.9096	32.2275	31.6098	33.9546
D12	SYBR	MYB93	SA-4h			variance	0.195868	0.189383	0.0543711	0.358278	0.206949	0.0657603	1.26328
A01	SYBR	MYB93	SA-8h	30.9001
A02	SYBR	MYB93	SA-8h	30.5562
A03	SYBR	MYB93	SA-8h	31.2726
B01	SYBR	MYB93	SA-24h	32.0812
B02	SYBR	MYB93	SA-24h	30.6262
B03	SYBR	MYB93	SA-24h	32.3738
C01	SYBR	MYB93	SA-48h	31.6613
C02	SYBR	MYB93	SA-48h	31.6325
C03	SYBR	MYB93	SA-48h	31.5357
D01	SYBR	MYB93	SA-72h	33.0613
D02	SYBR	MYB93	SA-72h	35.0811
D03	SYBR	MYB93	SA-72h	34.8479
E01	SYBR	MYB93	META-2h	25.4196		MeJA-MYB93	0h	2h	4h	8h	24h	48h	72h
E02	SYBR	MYB93	META-2h	25.9835			26.8604	25.4196	30.6521	26.2168	27.7379	28.0775	30.7873
E03	SYBR	MYB93	META-2h	25.7988			27.1162	25.9835		26.8947	28.6944	28.2578	31.4974
F01	SYBR	MYB93	META-4h	30.6521			27.2452	25.7988	31.1794	26.8379	28.4203	28.3749	31.163
F02	SYBR	MYB93	META-4h	31.806		mean	27.0739	25.7339	30.9158	26.6498	28.2842	28.2367	31.1492
F03	SYBR	MYB93	META-4h	31.1794		variance	0.195868	0.287511	0.372883	0.376064	0.492547	0.149813	0.355264
G01	SYBR	MYB93	META-8h	26.2168
G02	SYBR	MYB93	META-8h	26.8947
G03	SYBR	MYB93	META-8h	26.8379			root	stem	leaf	flower	Protocorms
H01	SYBR	MYB93	Me-24h	27.7379			31.0361	27.663	29.8851	29.7911	30.2166
H02	SYBR	MYB93	Me-24h	28.6944			30.808	27.7039	29.9843	29.8384	30.3359
H03	SYBR	MYB93	Me-24h	28.4203			31.1012	27.7078	30.0727	30.3729	30.8783
A04	SYBR	MYB93	META-48h	28.0775		mean	30.9818	27.6915	29.9807	30.0008	30.477
A05	SYBR	MYB93	META-48h	28.2578		variance	0.153995	0.024828	0.0938701	0.323141	0.352684
A06	SYBR	MYB93	META-48h	28.3749
B04	SYBR	MYB93	META-72h	30.7873
B05	SYBR	MYB93	META-72h	31.4974
B06	SYBR	MYB93	META-72h	31.163
