# Supplementary material for: Genome-wide identification and expression analyses of R2R3-MYB transcription factor genes from two Orchid species
Source: PeerJ. 2020 Sep 1;8:e9781. doi: 10.7717/peerj.9781 (PMC7473048; doi:10.7717/peerj.9781)
Supplement: Supplemental Information 5 [file peerj-08-9781-s005.xls]

## Sheet: Sheet1
H01	SYBR	CK-0h	MYB101	30.0973		CK-MYB101	0h	2h	4h	8h	24h	48h	72h	4d	7d
H02	SYBR	CK-0h	MYB101	31.2709			30.0973		30.5483	31.1818	30.1668	30.5634	30.8652	29.2373	30.7278			CK-0h	29.8895	20.6252	9.2643	9.2643	0	1	1
H03	SYBR	CK-0h	MYB101	29.6817				29.7453	30.9429	31.1541		30.4452	31.5153	30.0855	30.9219			CK-2h	30.3689	22.6242	7.74472	9.2643	-1.51959	0.348786	2.86709
H04	SYBR	CK-2h	MYB101				29.6817	30.9926	30.7728	31.4075	31.1119	30.1002	31.0908		31.2847			CK-4h	30.7547	22.7339	8.02076	9.2643	-1.24355	0.422333	2.3678
H05	SYBR	CK-2h	MYB101	29.7453		mean	29.8895	30.3689	30.7547	31.2478	30.6393	30.3696	31.1571	29.6614	30.9781			CK-8h	31.2478	21.7878	9.45996	9.2643	0.195659	1.14525	0.873174
H06	SYBR	CK-2h	MYB101	30.9926		variance	0.293855	0.882024	0.197942	0.138992	0.668297	0.24067	0.330087	0.599823	0.282647			CK-24h	30.6393	21.3297	9.30965	9.2643	0.0453477	1.03193	0.969056
H07	SYBR	CK-4h	MYB101	30.5483														CK-48h	30.3696	21.0384	9.33119	9.2643	0.0668845	1.04745	0.954697
H08	SYBR	CK-4h	MYB101	30.9429														CK-72h	31.1571	20.7572	10.3999	9.2643	1.13557	2.19706	0.455154
H09	SYBR	CK-4h	MYB101	30.7728														CK-4d	29.6614	20.8022	8.8592	9.2643	-0.405106	0.755181	1.32419
H10	SYBR	CK-8h	MYB101	31.1818														CK-7d	30.9781	21.3134	9.66471	9.2643	0.4004	1.31987	0.757648
H11	SYBR	CK-8h	MYB101	31.1541
H12	SYBR	CK-8h	MYB101	31.4075														Me-0h	29.8895	20.6252	9.2643	9.2643	0	1	1
E01	SYBR	CK-24h	MYB101	30.1668														Me-2h	31.2209	22.1473	9.07362	9.2643	-0.190689	0.876187	1.14131
E02	SYBR	CK-24h	MYB101	30.3633														Me-4h	33.4652	25.2493	8.21585	9.2643	-1.04846	0.483484	2.06832
E03	SYBR	CK-24h	MYB101	31.1119														Me-8h	31.7931	21.163	10.6301	9.2643	1.36575	2.5771	0.388034
E04	SYBR	CK-48h	MYB101	30.5634														Me-24h	31.7247	23.8106	7.91407	9.2643	-1.35023	0.392229	2.54953
E05	SYBR	CK-48h	MYB101	30.4452														Me-48h	31.1243	22.6602	8.46407	9.2643	-0.800237	0.574255	1.74139
E06	SYBR	CK-48h	MYB101	30.1002														Me-72h	32.4807	23.0424	9.43838	9.2643	0.174079	1.12824	0.886333
E07	SYBR	CK-72h	MYB101	30.8652
E08	SYBR	CK-72h	MYB101	31.5153														SA-0h	29.8895	20.6252	9.2643	9.2643	0	1	1
E09	SYBR	CK-72h	MYB101	31.0908														SA-2h	31.9874	26.2377	5.74978	9.2643	-3.51453	0.0875029	11.4282
E10	SYBR	CK-4d	MYB101	29.2373														SA-4h	32.0858	23.1908	8.89505	9.2643	-0.369259	0.77418	1.29169
E11	SYBR	CK-4d	MYB101	30.0855														SA-8h	31.9639	23.0422	8.92177	9.2643	-0.342536	0.788654	1.26798
E12	SYBR	CK-4d	MYB101	29.936														SA-24h	32.5028	24.7201	7.78267	9.2643	-1.48164	0.358082	2.79265
F01	SYBR	CK-7d	MYB101	30.7278														SA-48h	32.6934	22.6112	10.0822	9.2643	0.817911	1.76285	0.567263
F02	SYBR	CK-7d	MYB101	30.9219														SA-72h	33.9384	25.8906	8.04785	9.2643	-1.21645	0.430339	2.32375
F03	SYBR	CK-7d	MYB101	31.2847
																		M150-0d	29.8895	20.6252	9.2643	9.2643	0	1	1
F04	SYBR	mannitol150-1d	MYB101	32.3557		mannitol150-MYB101	0d	1d	2d	3d	4d	7d						M150-1d	32.7777	22.0434	10.7343	9.2643	1.47	2.77021	0.360983
F05	SYBR	mannitol150-1d	MYB101	33.3476			30.0973	32.3557	30.9915	30.4775	32.1522	31.0589						M150-2d	31.5195	21.8049	9.71461	9.2643	0.450304	1.36633	0.731889
F06	SYBR	mannitol150-1d	MYB101	32.6296				33.3476	31.6264	30.4401	31.0651	30.9405						M150-3d	30.6661	25.402	5.26412	9.2643	-4.00018	0.0624921	16.002
F07	SYBR	mannitol150-2d	MYB101	30.9915			29.6817	32.6296	31.9405	31.0809		30.5978						M150-4d	31.6086	21.6373	9.97133	9.2643	0.707025	1.63243	0.612582
F08	SYBR	mannitol150-2d	MYB101	31.6264		mean	29.8895	32.7777	31.5195	30.6661	31.6086	30.8657						M150-7d	30.8657	23.6594	7.20632	9.2643	-2.05799	0.240151	4.16405
F09	SYBR	mannitol150-2d	MYB101	31.9405		variance	0.293855	0.512271	0.483456	0.359644	0.768689	0.239448
F10	SYBR	mannitol150-3d	MYB101	30.4775														M300-0d	29.8895	20.6252	9.2643	9.2643	0	1	1
F11	SYBR	mannitol150-3d	MYB101	30.4401														M300-1d	32.9888	26.4561	6.53265	9.2643	-2.73165	0.150554	6.64215
F12	SYBR	mannitol150-3d	MYB101	31.0809														M300-2d	33.2663	25.402	7.86422	9.2643	-1.40008	0.378907	2.63917
G01	SYBR	mannitol150-4d	MYB101	32.1522														M300-3d	32.6722	22.3207	10.3515	9.2643	1.08717	2.12457	0.470685
G02	SYBR	mannitol150-4d	MYB101	31.0651														M300-4d	31.3009	21.7957	9.50519	9.2643	0.24089	1.18172	0.846223
G03	SYBR	mannitol150-4d	MYB101	32.1516														M300-7d	30.085	24.6532	5.43184	9.2643	-3.83247	0.070196	14.2458
G04	SYBR	mannitol150-7d	MYB101	31.0589
G05	SYBR	mannitol150-7d	MYB101	30.9405														Nacl150-0d	29.8895	20.6252	9.2643	9.2643	0	1	1
G06	SYBR	mannitol150-7d	MYB101	30.5978														Nacl150-1d	31.4147	22.5045	8.91022	9.2643	-0.354086	0.782365	1.27818
G07	SYBR	mannitol300-1d	MYB101	33.21		mannitol300-MYB101	0d	1d	2d	3d	4d	7d						Nacl150-2d	30.7205	23.3517	7.3688	9.2643	-1.89551	0.268779	3.72053
G08	SYBR	mannitol300-1d	MYB101	32.4504			30.0973	33.21	33.1842	32.5297	31.5548	30.25						Nacl150-3d	33.4227	23.1799	10.2428	9.2643	0.9785	1.97042	0.507507
G09	SYBR	mannitol300-1d	MYB101	33.3059				32.4504	32.8684		31.1469							Nacl150-4d	32.9825	22.8787	10.1037	9.2643	0.839426	1.78934	0.558866
G10	SYBR	mannitol300-2d	MYB101	33.1842			29.6817	33.3059	33.7462	32.8146	31.2011	29.9201						Nacl150-7d	30.876	22.2915	8.58442	9.2643	-0.679886	0.624215	1.60201
G11	SYBR	mannitol300-2d	MYB101	32.8684		mean	29.8895	32.9888	33.2663	32.6722	31.3009	30.085
G12	SYBR	mannitol300-2d	MYB101	33.7462		variance	0.293855	0.468687	0.444587	0.20151	0.221487	0.233328						Nacl300-0d	29.8895	20.6252	9.2643	9.2643	0	1	1
A07	SYBR	MYB101	G300-3d	32.5297														Nacl300-1d	31.0721	22.3107	8.76143	9.2643	-0.502879	0.705697	1.41704
B07	SYBR	MYB101	G300-3d	34.0856														Nacl300-2d	32.5018	23.0104	9.49142	9.2643	0.227112	1.17049	0.854343
C07	SYBR	MYB101	G300-3d	32.8146														Nacl300-3d	34.1035	24.9429	9.16053	9.2643	-0.103776	0.930594	1.07458
H04	SYBR	mannitol300-4d	MYB101	31.5548														Nacl300-4d	32.589	24.6198	7.96918	9.2643	-1.29512	0.407502	2.45398
H05	SYBR	mannitol300-4d	MYB101	31.1469														Nacl300-7d	32.4774	24.663	7.81437	9.2643	-1.44993	0.366038	2.73195
H06	SYBR	mannitol300-4d	MYB101	31.2011
H07	SYBR	mannitol300-7d	MYB101	30.25														ABA-0d	29.8895	20.6252	9.2643	9.2643	0	1	1
H08	SYBR	mannitol300-7d	MYB101	31.2872														ABA-1d	31.5552	21.4197	10.1354	9.2643	0.871125	1.82909	0.54672
H09	SYBR	mannitol300-7d	MYB101	29.9201														ABA-2d	30.6699	21.5451	9.12481	9.2643	-0.139498	0.907835	1.10152
																		ABA-3d	30.2218	22.6707	7.5511	9.2643	-1.7132	0.304982	3.27888
H10	SYBR	ABA-1d	MYB101	31.5971		ABA-MYB101	0d	1d	2d	3d	4d	7d						ABA-4d	31.1947	22.2028	8.99188	9.2643	-0.272421	0.827929	1.20783
H11	SYBR	ABA-1d	MYB101	31.7198			30.0973	31.5971			31.1845	30.5303						ABA-7d	30.6313	23.0579	7.57344	9.2643	-1.69086	0.309741	3.2285
H12	SYBR	ABA-1d	MYB101	31.3486				31.7198	30.5694	30.1689	31.0962	30.98
E01	SYBR	MYB101	ABA-2d	33.3879			29.6817	31.3486	30.7704	30.2747	31.3033	30.3837
E02	SYBR	MYB101	ABA-2d	30.5694		mean	29.8895	31.5552	30.6699	30.2218	31.1947	30.6313
E03	SYBR	MYB101	ABA-2d	30.7704		variance	0.293855	0.189099	0.142136	0.0748329	0.103953	0.31072
E04	SYBR	MYB101	ABA-3d	31.2534
E05	SYBR	MYB101	ABA-3d	30.1689
E06	SYBR	MYB101	ABA-3d	30.2747
E07	SYBR	MYB101	ABA-4d	31.1845
E08	SYBR	MYB101	ABA-4d	31.0962
E09	SYBR	MYB101	ABA-4d	31.3033
E10	SYBR	MYB101	ABA-7d	30.5303
E11	SYBR	MYB101	ABA-7d	30.98
E12	SYBR	MYB101	ABA-7d	30.3837
F01	SYBR	MYB101	NACL150-1d	31.2116		Nacl150-MYB101	0d	1d	2d	3d	4d	7d
F02	SYBR	MYB101	NACL150-1d	31.7492			30.0973	31.2116	30.813	32.4793	33.4599	31.2624
F03	SYBR	MYB101	NACL150-1d	31.2833				31.7492	30.1716	33.4212	32.8554	30.4388
F04	SYBR	MYB101	NACL150-2d	30.813			29.6817	31.2833	31.177	34.3676	32.6321	30.9267
F05	SYBR	MYB101	NACL150-2d	30.1716		mean	29.8895	31.4147	30.7205	33.4227	32.9825	30.876
F06	SYBR	MYB101	NACL150-2d	31.177		variance	0.293855	0.291879	0.509014	0.944159	0.428306	0.414145
F07	SYBR	MYB101	NACL150-3d	32.4793
F08	SYBR	MYB101	NACL150-3d	33.4212
F09	SYBR	MYB101	NACL150-3d	34.3676
F10	SYBR	MYB101	NACL150-4d	33.4599
F11	SYBR	MYB101	NACL150-4d	32.8554
F12	SYBR	MYB101	NACL150-4d	32.6321
G01	SYBR	MYB101	NACL150-7d	31.2624
G02	SYBR	MYB101	NACL150-7d	30.4388
G03	SYBR	MYB101	NACL150-7d	30.9267
G04	SYBR	MYB101	NACL300-1d	31.2541		Nacl300-MYB101	0d	1d	2d	3d	4d	7d
G05	SYBR	MYB101	NACL300-1d	30.9095			30.0973	31.2541	32.973	34.2968	32.3325	32.6557
G06	SYBR	MYB101	NACL300-1d	31.0528				30.9095	32.4619	33.9101	32.852	32.2991
G07	SYBR	MYB101	NACL300-2d	32.973			29.6817	31.0528	32.0706		32.5825
G08	SYBR	MYB101	NACL300-2d	32.4619		mean	29.8895	31.0721	32.5018	34.1035	32.589	32.4774
G09	SYBR	MYB101	NACL300-2d	32.0706		variance	0.293855	0.173093	0.452527	0.273412	0.259805	0.252155
G10	SYBR	MYB101	NACL300-3d	34.2968
G11	SYBR	MYB101	NACL300-3d	33.9101
G12	SYBR	MYB101	NACL300-3d	36.2229
H01	SYBR	MYB101	NACL300-4d	32.3325
H02	SYBR	MYB101	NACL300-4d	32.852
H03	SYBR	MYB101	NACL300-4d	32.5825
H04	SYBR	MYB101	NACL300-7d	32.6557
H05	SYBR	MYB101	NACL300-7d	32.2991
H06	SYBR	MYB101	NACL300-7d	35.0422
H07	SYBR	MYB101	SA-2h	32.0674		SA-MYB101	0h	2h	4h	8h	24h	48h	72h
H08	SYBR	MYB101	SA-2h	31.8095			30.0973	32.0674	32.0673	31.5243	32.7555	32.5509	34.003
H09	SYBR	MYB101	SA-2h	32.0853				31.8095	32.141	31.6296		32.0807	34.5725
H10	SYBR	MYB101	SA-4h	32.0673			29.6817	32.0853	32.0491	32.7379	32.25	33.4487	33.2398
H11	SYBR	MYB101	SA-4h	32.141		mean	29.8895	31.9874	32.0858	31.9639	32.5028	32.6934	33.9384
H12	SYBR	MYB101	SA-4h	32.0491		variance	0.293855	0.15432	0.0486574	0.672338	0.357442	0.695021	0.668721
C04	SYBR	MYB101	SA-8h	31.5243
C05	SYBR	MYB101	SA-8h	31.6296
C06	SYBR	MYB101	SA-8h	32.7379
D04	SYBR	MYB101	SA-24h	32.7555
D05	SYBR	MYB101	SA-24h	31.8661
D06	SYBR	MYB101	SA-24h	32.25
E04	SYBR	MYB101	SA-48h	32.5509
E05	SYBR	MYB101	SA-48h	32.0807
E06	SYBR	MYB101	SA-48h	33.4487
F04	SYBR	MYB101	SA-72h	34.003
F05	SYBR	MYB101	SA-72h	34.5725
F06	SYBR	MYB101	SA-72h	33.2398
G04	SYBR	MYB101	META-2h	32.7787		MeJA-MYB101	0h	2h	4h	8h	24h	48h	72h
G05	SYBR	MYB101	META-2h	31.143			30.0973		33.3628	31.8849	32.1399	30.8066	31.8767
G06	SYBR	MYB101	META-2h	31.2988				31.143	33.49	31.821	31.3037	30.9973	32.3956
H04	SYBR	MYB101	META-4h	33.3628			29.6817	31.2988	33.5427	31.6734	31.7306	31.5691	33.17
H05	SYBR	MYB101	META-4h	33.49		mean	29.8895	31.2209	33.4652	31.7931	31.7247	31.1243	32.4807
H06	SYBR	MYB101	META-4h	33.5427		variance	0.293855	0.110171	0.0924978	0.10844	0.418148	0.396796	0.650806
A07	SYBR	MYB101	META-8h	31.8849
A08	SYBR	MYB101	META-8h	31.821
A09	SYBR	MYB101	META-8h	31.6734			root	stem	leaf	flower	Protocorms
B07	SYBR	MYB101	META-24h	32.1399			31.2325	30.6262	30.4096	29.0856	30.8482
B08	SYBR	MYB101	META-24h	31.3037				30.4833	29.8336	28.6664	31.303
B09	SYBR	MYB101	META-24h	31.7306			31.6779	30.4183	30.1599	28.8959	30.3452
C07	SYBR	MYB101	META-48h	30.8066		mean	31.4552	30.5093	30.1344	28.8827	30.8321
C08	SYBR	MYB101	META-48h	30.9973		variance	0.314978	0.106377	0.288849	0.2099	0.479133
C09	SYBR	MYB101	META-48h	31.5691
D07	SYBR	MYB101	META-72h	31.8767
D08	SYBR	MYB101	META-72h	32.3956
D09	SYBR	MYB101	META-72h	33.17
