# Supplementary material for: Genome-wide identification and expression analyses of R2R3-MYB transcription factor genes from two Orchid species
Source: PeerJ. 2020 Sep 1;8:e9781. doi: 10.7717/peerj.9781 (PMC7473048; doi:10.7717/peerj.9781)
Supplement: Supplemental Information 6 [file peerj-08-9781-s006.xlsx]

## Sheet: 0
	Well	Fluor	Target	Content	Sample	Biological Set Name	Cq	Cq Mean	Cq Std. Dev	Starting Quantity (SQ)	Log Starting Quantity	SQ Mean	SQ Std. Dev	Set Point	Well Note
	A10	SYBR	MYB54	Unkn	CK-0d		29.12	29.12	0				0	68				CK	0h	2h	4h	8h	24h	48h	72h	4d	7d
	A11	SYBR	MYB54	Unkn	CK-0d		29.2105	29.2105	0				0	68					29.12		30.5887	28.4395	29.0871	30.8359	30.7175	30.5023	30.0149		CK-0h	29.1131	20.6252	8.48791	8.48791	0	1	1
	A12	SYBR	MYB54	Unkn	CK-0d		29.0089	29.0089	0				0	68					29.2105	28.7921	30.6626	28.8426	29.3853	30.3293	31.0516	30.8319	29.9764		CK-2h	28.1389	22.6242	5.51469	8.48791	-2.97323	0.127341	7.85291
	B10	SYBR	MYB54	Unkn	CK-2h		31.0238	31.0238	0				0	68					29.0089	27.4857	30.7325	28.7262	29.7246	31.0139	31.1032	31.2667	29.6633		CK-4h	30.6612	22.7339	7.92732	8.48791	-0.560595	0.678022	1.47488
	B11	SYBR	MYB54	Unkn	CK-2h		28.7921	28.7921	0				0	68				mean	29.1131	28.1389	30.6612	28.6695	29.399	30.7264	30.9574	30.867	29.8849		CK-8h	28.6695	21.7878	6.88164	8.48791	-1.60627	0.328446	3.04464
	B12	SYBR	MYB54	Unkn	CK-2h		27.4857	27.4857	0				0	68				variance	0.100972	0.923768	0.0719379	0.207465	0.318999	0.355173	0.209368	0.383418	0.192829		CK-24h	29.399	21.3297	8.0693	8.48791	-0.418611	0.748145	1.33664
	C10	SYBR	MYB54	Unkn	CK-4h		30.5887	30.5887	0				0	68															CK-48h	30.7264	21.0384	9.68795	8.48791	1.20003	2.29745	0.435266
	C11	SYBR	MYB54	Unkn	CK-4h		30.6626	30.6626	0				0	68															CK-72h	30.9574	20.7572	10.2002	8.48791	1.71231	3.27685	0.305171
	C12	SYBR	MYB54	Unkn	CK-4h		30.7325	30.7325	0				0	68															CK-4d	30.867	20.8022	10.0648	8.48791	1.57687	2.98322	0.335208
	D10	SYBR	MYB54	Unkn	CK-8h		28.4395	28.4395	0				0	68															CK-7d	29.8849	21.3134	8.57144	8.48791	0.0835207	1.0596	0.943752
	D11	SYBR	MYB54	Unkn	CK-8h		28.8426	28.8426	0				0	68
	D12	SYBR	MYB54	Unkn	CK-8h		28.7262	28.7262	0				0	68															Me-0h	29.1131	20.6252	8.48791	8.48791	0	1	1
	E10	SYBR	MYB54	Unkn	CK-24h		29.0871	29.0871	0				0	68															Me-2h	29.4288	22.1473	7.28157	8.48791	-1.20634	0.433365	2.30752
	E11	SYBR	MYB54	Unkn	CK-24h		29.3853	29.3853	0				0	68															Me-4h	31.4084	25.2493	6.15904	8.48791	-2.32887	0.19904	5.02412
	E12	SYBR	MYB54	Unkn	CK-24h		29.7246	29.7246	0				0	68															Me-8h	30.5373	21.163	9.37424	8.48791	0.886323	1.84846	0.540991
	F10	SYBR	MYB54	Unkn	CK-48h		30.8359	30.8359	0				0	68															Me-24h	29.9808	23.8106	6.1702	8.48791	-2.31772	0.200585	4.98542
	F11	SYBR	MYB54	Unkn	CK-48h		30.3293	30.3293	0				0	68															Me-48h	30.2531	22.6602	7.59287	8.48791	-0.895043	0.537731	1.85966
	F12	SYBR	MYB54	Unkn	CK-48h		31.0139	31.0139	0				0	68															Me-72h	31.123	23.0424	8.08061	8.48791	-0.407304	0.754031	1.32621
	G10	SYBR	MYB54	Unkn	CK-72h		30.7175	30.7175	0				0	68
	G11	SYBR	MYB54	Unkn	CK-72h		31.0516	31.0516	0				0	68															SA-0h	29.1131	20.6252	8.48791	8.48791	0	1	1
	G12	SYBR	MYB54	Unkn	CK-72h		31.1032	31.1032	0				0	68															SA-2h	29.8671	26.2377	3.62947	8.48791	-4.85845	0.0344716	29.0094
	H10	SYBR	MYB54	Unkn	CK-4d		30.5023	30.5023	0				0	68															SA-4h	28.6601	23.1908	5.46933	8.48791	-3.01858	0.1234	8.10371
	H11	SYBR	MYB54	Unkn	CK-4d		30.8319	30.8319	0				0	68															SA-8h	29.3442	23.0422	6.30208	8.48791	-2.18584	0.219785	4.5499
	H12	SYBR	MYB54	Unkn	CK-4d		31.2667	31.2667	0				0	68															SA-24h	30.4697	24.7201	5.74956	8.48791	-2.73836	0.149856	6.67309
	F10	SYBR	MYB54	Unkn	CK-7d		30.0149	30.0149					0	68															SA-48h	30.4898	22.6112	7.87862	8.48791	-0.609293	0.655518	1.52551
	F11	SYBR	MYB54	Unkn	CK-7d		29.9764	29.9764					0	68															SA-72h	31.3389	25.8906	5.44838	8.48791	-3.03953	0.121621	8.22224
	F12	SYBR	MYB54	Unkn	CK-7d		29.6633	29.6633					0	68
													0	68															M150-0d	29.1131	20.6252	8.48791	8.48791	0	1	1
	F04	SYBR	MYB54	Unkn	ME-2h		29.9665	29.9665	0				0	68				MeJa	0h	2h	4h	8h	24h	48h	72h				M150-1d	30.4491	22.0434	8.40573	8.48791	-0.0821845	0.944626	1.05862
	F05	SYBR	MYB54	Unkn	ME-2h		29.2101	29.2101	0				0	68					29.12	29.9665	31.8189	30.4638	29.7759		31.069				M150-2d	31.0314	21.8049	9.22653	8.48791	0.738619	1.66858	0.599313
	F06	SYBR	MYB54	Unkn	ME-2h		29.1098	29.1098	0				0	68					29.2105	29.2101	31.2452	30.5232	30.0707	30.161	30.8131				M150-3d	29.8931	25.402	4.49105	8.48791	-3.99687	0.0626358	15.9653
	G04	SYBR	MYB54	Unkn	ME-4h		31.8189	31.8189	0				0	68					29.0089	29.1098	31.1611	30.6248	30.0959	30.3452	31.4868				M150-4d	28.0387	21.6373	6.40143	8.48791	-2.08649	0.235453	4.24713
	G05	SYBR	MYB54	Unkn	ME-4h		31.2452	31.2452	0				0	68				平均值	29.1131	29.4288	31.4084	30.5373	29.9808	30.2531	31.123				M150-7d	28.6898	23.6594	5.03043	8.48791	-3.45748	0.0910319	10.9852
	G06	SYBR	MYB54	Unkn	ME-4h		31.1611	31.1611	0				0	68				variance	0.100972	0.468362	0.357961	0.0814205	0.177905	0.130212	0.340116
	H04	SYBR	MYB54	Unkn	ME-8h		30.4638	30.4638	0				0	68															M300-0d	29.1131	20.6252	8.48791	8.48791	0	1	1
	H05	SYBR	MYB54	Unkn	ME-8h		30.5232	30.5232	0				0	68															M300-1d	29.1706	26.4561	2.71449	8.48791	-5.77343	0.0182821	54.6983
	H06	SYBR	MYB54	Unkn	ME-8h		30.6248	30.6248	0				0	68															M300-2d	30.9334	25.402	5.53137	8.48791	-2.95655	0.128822	7.76265
	F07	SYBR	MYB54	Unkn	ME-24h		29.7759	29.7759	0				0	68															M300-3d	29.5911	22.3207	7.27038	8.48791	-1.21754	0.430015	2.3255
	F08	SYBR	MYB54	Unkn	ME-24h		30.0707	30.0707	0				0	68															M300-4d	29.4955	21.7957	7.69977	8.48791	-0.788146	0.579088	1.72685
	F09	SYBR	MYB54	Unkn	ME-24h		30.0959	30.0959	0				0	68															M300-7d	28.5309	24.6532	3.8777	8.48791	-4.61022	0.0409436	24.4238
	G07	SYBR	MYB54	Unkn	ME-48h		28.035	28.035	0				0	68
	G08	SYBR	MYB54	Unkn	ME-48h		30.161	30.161	0				0	68															Nacl150-0d	29.1131	20.6252	8.48791	8.48791	0	1	1
	G09	SYBR	MYB54	Unkn	ME-48h		30.3452	30.3452	0				0	68															Nacl150-1d	30.2591	22.5045	7.7546	8.48791	-0.733315	0.60152	1.66245
	H07	SYBR	MYB54	Unkn	ME-72h		31.069	31.069	0				0	68															Nacl150-2d	32.4699	23.3517	9.11817	8.48791	0.630259	1.54784	0.646061
	H08	SYBR	MYB54	Unkn	ME-72h		30.8131	30.8131	0				0	68															Nacl150-3d	31.5609	23.1799	8.38104	8.48791	-0.106875	0.928597	1.07689
	H09	SYBR	MYB54	Unkn	ME-72h		31.4868	31.4868	0				0	68															Nacl150-4d	31.558	22.8787	8.67925	8.48791	0.191333	1.14182	0.875796
													0	68															Nacl150-7d	31.8257	22.2915	9.53416	8.48791	1.04625	2.06515	0.484226
	F10	SYBR	MYB54	Unkn	SA-2h		29.0632	29.0632					0	68				SA	Oh	2h	4h	8h	24h	48h	72h
	F11	SYBR	MYB54	Unkn	SA-2h		30.0228	30.0228					0	68					29.12			29.1899	30.2263	30.5389	31.397				Nacl300-0d	29.1131	20.6252	8.48791	8.48791	0	1	1
	F12	SYBR	MYB54	Unkn	SA-2h		29.7114	29.7114					0	68					29.2105	30.0228	28.5067	29.4986	30.7898	30.447	31.2809				Nacl300-1d	30.1748	22.3107	7.86404	8.48791	-0.623877	0.648925	1.54101
	G10	SYBR	MYB54	Unkn	SA-4h		29.5567	29.5567					0	68					29.0089	29.7114	28.8134		30.3928	30.4836					Nacl300-2d	31.2407	23.0104	8.23033	8.48791	-0.257581	0.83649	1.19547
	G11	SYBR	MYB54	Unkn	SA-4h		28.5067	28.5067					0	68				mean	29.1131	29.8671	28.6601	29.3442	30.4697	30.4898	31.3389				Nacl300-3d	31.4844	24.9429	6.54146	8.48791	-1.94645	0.259454	3.85425
	G12	SYBR	MYB54	Unkn	SA-4h		28.8134	28.8134					0	68				variance	0.100972	0.220227	0.216881	0.218323	0.289494	0.0462445	0.0821524				Nacl300-4d	29.2596	24.6198	4.63976	8.48791	-3.84815	0.0694369	14.4016
	H10	SYBR	MYB54	Unkn	SA-8h		29.1899	29.1899					0	68															Nacl300-7d	31.2764	24.663	6.61339	8.48791	-1.87452	0.272717	3.6668
	H11	SYBR	MYB54	Unkn	SA-8h		29.4986	29.4986					0	68
	H12	SYBR	MYB54	Unkn	SA-8h			0					0	68															ABA-0d	29.1131	20.6252	8.48791	8.48791	0	1	1
	F01	SYBR	MYB54	Unkn	SA-24h		30.2263	30.2263	0				0	68															ABA-1d	29.4115	21.4197	7.99177	8.48791	-0.496146	0.708998	1.41044
	F02	SYBR	MYB54	Unkn	SA-24h		30.7898	30.7898	0				0	68															ABA-2d	30.6404	21.5451	9.09527	8.48791	0.607354	1.52346	0.656399
	F03	SYBR	MYB54	Unkn	SA-24h		30.3928	30.3928	0				0	68															ABA-3d	29.0898	22.6707	6.41902	8.48791	-2.06889	0.238342	4.19565
	G01	SYBR	MYB54	Unkn	SA-48h		30.5389	30.5389	0				0	68															ABA-4d	30.3983	22.2028	8.19554	8.48791	-0.292379	0.816555	1.22466
	G02	SYBR	MYB54	Unkn	SA-48h		30.447	30.447	0				0	68															ABA-7d	29.0133	23.0579	5.95541	8.48791	-2.5325	0.172838	5.78575
	G03	SYBR	MYB54	Unkn	SA-48h		30.4836	30.4836	0				0	68
	H01	SYBR	MYB54	Unkn	SA-72h		31.397	31.397	0				0	68
	H02	SYBR	MYB54	Unkn	SA-72h		31.2809	31.2809	0				0	68
	H03	SYBR	MYB54	Unkn	SA-72h		32.4894	32.4894	0				0	68
													0	68
	A10	SYBR	MYB54	Unkn	mannitol150-1d		29.7101	29.7101					0	68				mannitol150	0d	1d	2d	3d	4d	7d
	A11	SYBR	MYB54	Unkn	mannitol150-1d		30.314	30.314					0	68					29.12		31.3275		27.4588
	A12	SYBR	MYB54	Unkn	mannitol150-1d		30.5842	30.5842					0	68					29.2105	30.314	30.6759	30.0203	28.6187	29.0044
	B10	SYBR	MYB54	Unkn	mannitol150-2d		31.3275	31.3275					0	68					29.0089	30.5842	31.0908	29.7658		28.3753
	B11	SYBR	MYB54	Unkn	mannitol150-2d		30.6759	30.6759					0	68				mean	29.1131	30.4491	31.0314	29.8931	28.0387	28.6898
	B12	SYBR	MYB54	Unkn	mannitol150-2d		31.0908	31.0908					0	68				variance	0.100972	0.191052	0.329818	0.179955	0.82018	0.444882
	C10	SYBR	MYB54	Unkn	mannitol150-3d		28.88	28.88					0	68
	C11	SYBR	MYB54	Unkn	mannitol150-3d		30.0203	30.0203					0	68
	C12	SYBR	MYB54	Unkn	mannitol150-3d		29.7658	29.7658					0	68
	D10	SYBR	MYB54	Unkn	mannitol150-4d		27.4588	27.4588					0	68
	D11	SYBR	MYB54	Unkn	mannitol150-4d		28.6187	28.6187					0	68
	D12	SYBR	MYB54	Unkn	mannitol150-4d		30.0145	30.0145					0	68
	E10	SYBR	MYB54	Unkn	mannitol150-7d		30.0414	30.0414					0	68
	E11	SYBR	MYB54	Unkn	mannitol150-7d		29.0044	29.0044					0	68
	E12	SYBR	MYB54	Unkn	mannitol150-7d		28.3753	28.3753					0	68
													0	68
	A01	SYBR	MYB54	Unkn	mannitol300-1d		29.3502	29.3502	0				0	68				mannitol300	0d	1d	2d	3d	4d	7d
	A02	SYBR	MYB54	Unkn	mannitol300-1d		30.1409	30.1409	0				0	68					29.12	29.3502	30.7945	29.7457	29.2848
	A03	SYBR	MYB54	Unkn	mannitol300-1d		28.991	28.991	0				0	68					29.2105		30.9727	29.6652	29.6098	28.6956
	B01	SYBR	MYB54	Unkn	mannitol300-2d		30.7945	30.7945	0				0	68					29.0089	28.991	31.0331	29.3622	29.5918	28.3662
	B02	SYBR	MYB54	Unkn	mannitol300-2d		30.9727	30.9727	0				0	68				mean	29.1131	29.1706	30.9334	29.5911	29.4955	28.5309
	B03	SYBR	MYB54	Unkn	mannitol300-2d		31.0331	31.0331	0				0	68				variance	0.100972	0.254023	0.124017	0.202242	0.182649	0.232888
	C01	SYBR	MYB54	Unkn	mannitol300-3d		29.7457	29.7457	0				0	68
	C02	SYBR	MYB54	Unkn	mannitol300-3d		29.6652	29.6652	0				0	68
	C03	SYBR	MYB54	Unkn	mannitol300-3d		29.3622	29.3622	0				0	68
	D01	SYBR	MYB54	Unkn	mannitol300-4d		29.2848	29.2848	0				0	68
	D02	SYBR	MYB54	Unkn	mannitol300-4d		29.6098	29.6098	0				0	68
	D03	SYBR	MYB54	Unkn	mannitol300-4d		29.5918	29.5918	0				0	68
	E01	SYBR	MYB54	Unkn	mannitol300-7d		27.3658	27.3658	0				0	68
	E02	SYBR	MYB54	Unkn	mannitol300-7d		28.6956	28.6956	0				0	68
	E03	SYBR	MYB54	Unkn	mannitol300-7d		28.3662	28.3662	0
	A04	SYBR	MYB54	Unkn	Nacl150-1d		30.0208	30.0208	0									Nacl150	0d	1d	2d	3d	4d	7d
	A05	SYBR	MYB54	Unkn	Nacl150-1d		30.4973	30.4973	0										29.12	30.0208	32.1754		32.2358	31.926
	A06	SYBR	MYB54	Unkn	Nacl150-1d		31.7794	31.7794	0										29.2105	30.4973	32.8301	31.3633	31.5019	31.7597
	B04	SYBR	MYB54	Unkn	Nacl150-2d		32.1754	32.1754	0										29.0089		32.4041	31.7585	30.9362	31.7914
	B05	SYBR	MYB54	Unkn	Nacl150-2d		32.8301	32.8301	0									mean	29.1131	30.2591	32.4699	31.5609	31.558	31.8257
	B06	SYBR	MYB54	Unkn	Nacl150-2d		32.4041	32.4041	0									variance	0.100972	0.336947	0.332271	0.279432	0.651604	0.0882579
	C04	SYBR	MYB54	Unkn	Nacl150-3d		29.9983	29.9983	0
	C05	SYBR	MYB54	Unkn	Nacl150-3d		31.3633	31.3633	0
	C06	SYBR	MYB54	Unkn	Nacl150-3d		31.7585	31.7585	0
	D04	SYBR	MYB54	Unkn	Nacl150-4d		32.2358	32.2358	0
	D05	SYBR	MYB54	Unkn	Nacl150-4d		31.5019	31.5019	0
	D06	SYBR	MYB54	Unkn	Nacl150-4d		30.9362	30.9362	0
	E04	SYBR	MYB54	Unkn	Nacl150-7d		31.926	31.926	0
	E05	SYBR	MYB54	Unkn	Nacl150-7d		31.7597	31.7597	0
	E06	SYBR	MYB54	Unkn	Nacl150-7d		31.7914	31.7914	0
	A07	SYBR	MYB54	Unkn	Nacl300-1d		29.9268	29.9268	0									Nacl300	0d	1d	2d	3d	4d	7d
	A08	SYBR	MYB54	Unkn	Nacl300-1d		30.4156	30.4156	0										29.12	29.9268	31.0504	31.1636	29.6464	31.1762
	A09	SYBR	MYB54	Unkn	Nacl300-1d		30.1819	30.1819	0										29.2105	30.4156	31.471	31.2667	28.8728	31.6262
	B07	SYBR	MYB54	Unkn	Nacl300-2d		31.0504	31.0504	0										29.0089	30.1819	31.2008	32.0229		31.0269
	B08	SYBR	MYB54	Unkn	Nacl300-2d		31.471	31.471	0									mean	29.1131	30.1748	31.2407	31.4844	29.2596	31.2764
	B09	SYBR	MYB54	Unkn	Nacl300-2d		31.2008	31.2008	0									variance	0.100972	0.244457	0.213115	0.469213	0.546995	0.311981
	C07	SYBR	MYB54	Unkn	Nacl300-3d		31.1636	31.1636	0
	C08	SYBR	MYB54	Unkn	Nacl300-3d		31.2667	31.2667	0
	C09	SYBR	MYB54	Unkn	Nacl300-3d		32.0229	32.0229	0
	D07	SYBR	MYB54	Unkn	Nacl300-4d		29.6464	29.6464	0
	D08	SYBR	MYB54	Unkn	Nacl300-4d		28.8728	28.8728	0
	D09	SYBR	MYB54	Unkn	Nacl300-4d		31.4373	31.4373	0
	E07	SYBR	MYB54	Unkn	Nacl300-7d		31.1762	31.1762	0
	E08	SYBR	MYB54	Unkn	Nacl300-7d		31.6262	31.6262	0
	E09	SYBR	MYB54	Unkn	Nacl300-7d		31.0269	31.0269	0
	A10	SYBR	MYB54	Unkn	ABA-1d		29.4777	29.4777	0									ABA	0d	1d	2d	3d	4d	7d
	A11	SYBR	MYB54	Unkn	ABA-1d		29.729	29.729	0										29.12	29.4777	30.6194	29.174	29.835	29.0086
	A12	SYBR	MYB54	Unkn	ABA-1d		29.0279	29.0279	0										29.2105	29.729	30.1933	29.3521	30.6057	29.115
	B10	SYBR	MYB54	Unkn	ABA-2d		30.6194	30.6194	0										29.0089	29.0279	31.1084	28.7431	30.7542	28.9162
	B11	SYBR	MYB54	Unkn	ABA-2d		30.1933	30.1933	0									mean	29.1131	29.4115	30.6404	29.0898	30.3983	29.0133
	B12	SYBR	MYB54	Unkn	ABA-2d		31.1084	31.1084	0									variance	0.100972	0.355219	0.457927	0.313102	0.493448	0.0994556
	C10	SYBR	MYB54	Unkn	ABA-3d		29.174	29.174	0
	C11	SYBR	MYB54	Unkn	ABA-3d		29.3521	29.3521	0
	C12	SYBR	MYB54	Unkn	ABA-3d		28.7431	28.7431	0
	D10	SYBR	MYB54	Unkn	ABA-4d		29.835	29.835	0										root	stem	leaf	flower	Protocorms
	D11	SYBR	MYB54	Unkn	ABA-4d		30.6057	30.6057	0										28.1051	28.2448	29.5821	28.612	30.5622
	D12	SYBR	MYB54	Unkn	ABA-4d		30.7542	30.7542	0										28.0309	28.6434	29.0992	28.7893	31.1122
	E10	SYBR	MYB54	Unkn	ABA-7d		29.0086	29.0086	0										27.5531	29.3117
	E11	SYBR	MYB54	Unkn	ABA-7d		29.115	29.115	0									mean	27.8964	28.7333	29.3407	28.7007	30.8372
	E12	SYBR	MYB54	Unkn	ABA-7d		28.9162	28.9162	0									variance	0.299617	0.539085	0.341503	0.125421	0.388925
