# Supplementary material for: Genome-wide identification and expression analyses of R2R3-MYB transcription factor genes from two Orchid species
Source: PeerJ. 2020 Sep 1;8:e9781. doi: 10.7717/peerj.9781 (PMC7473048; doi:10.7717/peerj.9781)
Supplement: Supplemental Information 7 [file peerj-08-9781-s007.xls]

## Sheet: Sheet1
A01	SYBR	MYB46	Unkn	CK-0h		28.7316	28.7316	0			CK	0h	2h	4h	8h	24h	48h	72h	4d	7d
A02	SYBR	MYB46	Unkn	CK-0h		28.1546	28.1546	0				28.7316	29.2482	29.317	26.8689	28.3601	29.3777	29.4348	28.4399	29.7909
A03	SYBR	MYB46	Unkn	CK-0h		27.8604	27.8604	0				28.1546	28.9654	29.123	26.729	27.4556	29.6748	29.2016	28.5991	28.98
B01	SYBR	MYB46	Unkn	CK-2h		29.2482	29.2482	0				27.8604	29.0471	29.2693	27.2293	28.105	29.313		28.5315	29.7208
B02	SYBR	MYB46	Unkn	CK-2h		28.9654	28.9654	0			mean	28.2489	29.0869	29.2364	26.9424	27.9735	29.4552	29.3182	28.5235	29.4972
B03	SYBR	MYB46	Unkn	CK-2h		29.0471	29.0471	0			variance	0.443172	0.145572	0.101072	0.258103	0.46635	0.192958	0.164844	0.0798793	0.449311
C01	SYBR	MYB46	Unkn	CK-4h		29.317	29.317	0
C02	SYBR	MYB46	Unkn	CK-4h		29.123	29.123	0
C03	SYBR	MYB46	Unkn	CK-4h		29.2693	29.2693	0
D01	SYBR	MYB46	Unkn	CK-8h		26.8689	26.8689	0
D02	SYBR	MYB46	Unkn	CK-8h		26.729	26.729	0
D03	SYBR	MYB46	Unkn	CK-8h		27.2293	27.2293	0
E01	SYBR	MYB46	Unkn	CK-24h		28.3601	28.3601	0
E02	SYBR	MYB46	Unkn	CK-24h		27.4556	27.4556	0
E03	SYBR	MYB46	Unkn	CK-24h		28.105	28.105	0												CK-0h	28.2489	20.6252	7.62365	7.62365	0	1	1
F01	SYBR	MYB46	Unkn	CK-48h		29.3777	29.3777	0												CK-2h	29.0869	22.6242	6.46268	7.62365	-1.16096	0.447214	2.23606
F02	SYBR	MYB46	Unkn	CK-48h		29.6748	29.6748	0												CK-4h	29.2364	22.7339	6.50248	7.62365	-1.12117	0.459722	2.17523
F03	SYBR	MYB46	Unkn	CK-48h		29.313	29.313	0												CK-8h	26.9424	21.7878	5.15457	7.62365	-2.46908	0.180606	5.5369
G01	SYBR	MYB46	Unkn	CK-72h		29.4348	29.4348	0												CK-24h	27.9735	21.3297	6.64386	7.62365	-0.979787	0.507055	1.97217
G02	SYBR	MYB46	Unkn	CK-72h		29.2016	29.2016	0												CK-48h	29.4552	21.0384	8.41674	7.62365	0.793096	1.73279	0.577104
G03	SYBR	MYB46	Unkn	CK-72h		30.6614	30.6614	0												CK-72h	29.3182	20.7572	8.561	7.62365	0.937354	1.91501	0.52219
H01	SYBR	MYB46	Unkn	CK-4d		28.4399	28.4399	0												CK-4d	28.5235	20.8022	7.7213	7.62365	0.0976581	1.07004	0.934549
H02	SYBR	MYB46	Unkn	CK-4d		28.5991	28.5991	0												CK-7d	29.4972	21.3134	8.18381	7.62365	0.560165	1.47444	0.678225
H03	SYBR	MYB46	Unkn	CK-4d		28.5315	28.5315	0												Me-0h	28.2489	20.6252	7.62365	7.62365	0	1	1
F07	SYBR	MYB46	Unkn	CK-7d		29.7909	29.7909	0												Me-2h	28.6322	22.1473	6.48498	7.62365	-1.13867	0.45418	2.20177
F08	SYBR	MYB46	Unkn	CK-7d		28.98	28.98	0												Me-4h	31.5793	25.2493	6.32991	7.62365	-1.29373	0.407894	2.45162
F09	SYBR	MYB46	Unkn	CK-7d		29.7208	29.7208	0												Me-8h	29.9696	21.163	8.80652	7.62365	1.18288	2.27029	0.440472
																				Me-24h	30.0226	23.8106	6.21193	7.62365	-1.41172	0.375864	2.66054
F07	SYBR	MYB46	Unkn	Me-2h		28.4699	28.4699	0			MeJa	0h	2h	4h	8h	24h	48h	72h		Me-48h	29.9705	22.6602	7.31022	7.62365	-0.313431	0.804726	1.24266
F08	SYBR	MYB46	Unkn	Me-2h		28.7685	28.7685	0				28.7316	28.4699	31.0493	29.9545	30.1822	30.4423	30.8604		Me-72h	30.7202	23.0424	7.6778	7.62365	0.0541535	1.03825	0.963159
F09	SYBR	MYB46	Unkn	Me-2h		28.6584	28.6584	0				28.1546	28.7685	31.753	29.8481	30.2913	29.8258	30.4781		SA-0h	28.2489	20.6252	7.62365	7.62365	0	1	1
G07	SYBR	MYB46	Unkn	Me-4h		31.0493	31.0493	0				27.8604	28.6584	31.9354	30.1061	29.5941	29.6433	30.822		SA-2h	29.4739	26.2377	3.2362	7.62365	-4.38744	0.0477802	20.9292
G08	SYBR	MYB46	Unkn	Me-4h		31.753	31.753	0			mean	28.2489	28.6322	31.5793	29.9696	30.0226	29.9705	30.7202		SA-4h	29.7908	23.1908	6.6	7.62365	-1.02365	0.491872	2.03305
G09	SYBR	MYB46	Unkn	Me-4h		31.9354	31.9354	0			variance	0.443172	0.150995	0.467901	0.129676	0.375016	0.418673	0.210509		SA-8h	32.206	23.0422	9.16382	7.62365	1.54017	2.9083	0.343844
H07	SYBR	MYB46	Unkn	Me-8h		29.9545	29.9545	0												SA-24h	31.956	24.7201	7.23586	7.62365	-0.387785	0.764302	1.30838
H08	SYBR	MYB46	Unkn	Me-8h		29.8481	29.8481	0												SA-48h	31.3288	22.6112	8.71763	7.62365	1.09398	2.13463	0.468466
H09	SYBR	MYB46	Unkn	Me-8h		30.1061	30.1061	0												SA-72h	31.8173	25.8906	5.92671	7.62365	-1.69693	0.308441	3.24211
F07	SYBR	MYB46	Unkn	Me-24h		30.1822	30.1822	0												M150-0d	28.2489	20.6252	7.62365	7.62365	0	1	1
F08	SYBR	MYB46	Unkn	Me-24h		30.2913	30.2913	0												M150-1d	31.6446	22.0434	9.60122	7.62365	1.97758	3.93831	0.253916
F09	SYBR	MYB46	Unkn	Me-24h		29.5941	29.5941	0												M150-2d	30.7197	21.8049	8.91484	7.62365	1.29119	2.44731	0.408612
G07	SYBR	MYB46	Unkn	Me-48h		30.4423	30.4423	0												M150-3d	29.2104	25.402	3.80841	7.62365	-3.81524	0.0710393	14.0767
G08	SYBR	MYB46	Unkn	Me-48h		29.8258	29.8258	0												M150-4d	30.5743	21.6373	8.93695	7.62365	1.31331	2.48511	0.402397
G09	SYBR	MYB46	Unkn	Me-48h		29.6433	29.6433	0												M150-7d	30.4918	23.6594	6.8324	7.62365	-0.791241	0.577847	1.73056
H07	SYBR	MYB46	Unkn	Me-72h		30.8604	30.8604	0												M300-0d	28.2489	20.6252	7.62365	7.62365	0	1	1
H08	SYBR	MYB46	Unkn	Me-72h		30.4781	30.4781	0												M300-1d	31.7204	26.4561	5.26426	7.62365	-2.35939	0.194874	5.13152
H09	SYBR	MYB46	Unkn	Me-72h		30.822	30.822	0												M300-2d	32.4198	25.402	7.01773	7.62365	-0.60592	0.657052	1.52195
																				M300-3d	31.2637	22.3207	8.94306	7.62365	1.31941	2.49564	0.400699
F07	SYBR	MYB46	Unkn	SA-2h		29.508	29.508	0			SA	Oh	2h	4h	8h	24h	48h	72h		M300-4d	30.0311	21.7957	8.23535	7.62365	0.611705	1.52806	0.654423
F08	SYBR	MYB46	Unkn	SA-2h		29.5331	29.5331	0				28.7316	29.508	30.1353	32.618	32.0408	31.3325	31.6282		M300-7d	28.7297	24.6532	4.0765	7.62365	-3.54715	0.0855465	11.6896
F09	SYBR	MYB46	Unkn	SA-2h		29.3804	29.3804	0				28.1546	29.5331	29.9791	31.9691	31.94	31.1939	31.7414		Nacl150-0d	28.2489	20.6252	7.62365	7.62365	0	1	1
G07	SYBR	MYB46	Unkn	SA-4h		30.1353	30.1353	0				27.8604	29.3804	29.2578	32.0309	31.887	31.4602	32.0823		Nacl150-1d	30.0547	22.5045	7.55022	7.62365	-0.073427	0.950378	1.05221
G08	SYBR	MYB46	Unkn	SA-4h		29.9791	29.9791	0			mean	28.2489	29.4739	29.7908	32.206	31.956	31.3288	31.8173		Nacl150-2d	32.8677	23.3517	9.51596	7.62365	1.89231	3.7123	0.269375
G09	SYBR	MYB46	Unkn	SA-4h		29.2578	29.2578	0			variance	0.443172	0.0818962	0.468108	0.358101	0.0781379	0.133178	0.236371		Nacl150-3d	30.3904	23.1799	7.21052	7.62365	-0.413127	0.750994	1.33157
H07	SYBR	MYB46	Unkn	SA-8h		32.618	32.618	0												Nacl150-4d	31.8589	22.8787	8.98021	7.62365	1.35657	2.56075	0.39051
H08	SYBR	MYB46	Unkn	SA-8h		31.9691	31.9691	0												Nacl150-7d	31.5227	22.2915	9.23116	7.62365	1.60752	3.04727	0.328163
H09	SYBR	MYB46	Unkn	SA-8h		32.0309	32.0309	0												Nacl300-0d	28.2489	20.6252	7.62365	7.62365	0	1	1
F07	SYBR	MYB46	Unkn	SA-24h		32.0408	32.0408	0												Nacl300-1d	30.0547	22.3107	7.74396	7.62365	0.120316	1.08697	0.919986
F08	SYBR	MYB46	Unkn	SA-24h		31.94	31.94	0												Nacl300-2d	31.2994	23.0104	8.289	7.62365	0.66535	1.58595	0.630536
F09	SYBR	MYB46	Unkn	SA-24h		31.887	31.887	0												Nacl300-3d	32.8554	24.9429	7.91242	7.62365	0.288776	1.2216	0.818597
G07	SYBR	MYB46	Unkn	SA-48h		31.3325	31.3325	0												Nacl300-4d	32.1493	24.6198	7.52949	7.62365	-0.0941551	0.936821	1.06744
G08	SYBR	MYB46	Unkn	SA-48h		31.1939	31.1939	0												Nacl300-7d	31.2869	24.663	6.62384	7.62365	-0.999801	0.500069	1.99972
G09	SYBR	MYB46	Unkn	SA-48h		31.4602	31.4602	0												ABA-0d	28.2489	20.6252	7.62365	7.62365	0	1	1
H07	SYBR	MYB46	Unkn	SA-72h		31.6282	31.6282	0												ABA-1d	30.2688	21.4197	8.849	7.62365	1.22536	2.33813	0.427692
H08	SYBR	MYB46	Unkn	SA-72h		31.7414	31.7414	0												ABA-2d	29.9312	21.5451	8.38606	7.62365	0.762419	1.69633	0.589507
H09	SYBR	MYB46	Unkn	SA-72h		32.0823	32.0823	0												ABA-3d	29.3474	22.6707	6.67671	7.62365	-0.946933	0.518734	1.92777
																				ABA-4d	30.5932	22.2028	8.39042	7.62365	0.766778	1.70147	0.587729
A07	SYBR	MYB46	Unkn	M150-1d		31.5669	31.5669	0			M150	0d	1d	2d	3d	4d	7d			ABA-7d	29.3869	23.0579	6.329	7.62365	-1.29465	0.407635	2.45317
A08	SYBR	MYB46	Unkn	M150-1d		31.6025	31.6025	0				28.7316	31.5669	30.403	29.2984	31.0779	30.4413
A09	SYBR	MYB46	Unkn	M150-1d		31.7643	31.7643	0				28.1546	31.6025	30.7391	29.1225	30.1851	30.278
B07	SYBR	MYB46	Unkn	M150-2d		30.403	30.403	0				27.8604	31.7643	31.017		30.4598	30.7562
B08	SYBR	MYB46	Unkn	M150-2d		30.7391	30.7391	0			mean	28.2489	31.6446	30.7197	29.2104	30.5743	30.4918
B09	SYBR	MYB46	Unkn	M150-2d		31.017	31.017	0			variance	0.443172	0.105164	0.307452	0.124389	0.457268	0.243078
C07	SYBR	MYB46	Unkn	M150-3d		29.2984	29.2984	0
C08	SYBR	MYB46	Unkn	M150-3d		29.1225	29.1225	0
C09	SYBR	MYB46	Unkn	M150-3d		32.9516	32.9516	0
D07	SYBR	MYB46	Unkn	M150-4d		31.0779	31.0779	0
D08	SYBR	MYB46	Unkn	M150-4d		30.1851	30.1851	0
D09	SYBR	MYB46	Unkn	M150-4d		30.4598	30.4598	0
E07	SYBR	MYB46	Unkn	M150-7d		30.4413	30.4413	0
E08	SYBR	MYB46	Unkn	M150-7d		30.278	30.278	0
E09	SYBR	MYB46	Unkn	M150-7d		30.7562	30.7562	0
A07	SYBR	MYB46	Unkn	M300-1d		32.2091	32.2091	0			M300	0d	1d	2d	3d	4d	7d
A08	SYBR	MYB46	Unkn	M300-1d		31.6307	31.6307	0				28.7316	32.2091	32.3883	31.4003	29.9774	28.3947
A09	SYBR	MYB46	Unkn	M300-1d		31.3214	31.3214	0				28.1546	31.6307	32.1139	30.7903	29.8795	29.738
B07	SYBR	MYB46	Unkn	M300-2d		32.3883	32.3883	0				27.8604	31.3214	32.7571	31.6006	30.2363	28.0564
B08	SYBR	MYB46	Unkn	M300-2d		32.1139	32.1139	0			平均值	28.2489	31.7204	32.4198	31.2637	30.0311	28.7297
B09	SYBR	MYB46	Unkn	M300-2d		32.7571	32.7571	0			方差	0.443172	0.45061	0.322726	0.422061	0.184384	0.889428
C07	SYBR	MYB46	Unkn	M300-3d		31.4003	31.4003	0
C08	SYBR	MYB46	Unkn	M300-3d		30.7903	30.7903	0
C09	SYBR	MYB46	Unkn	M300-3d		31.6006	31.6006	0
D07	SYBR	MYB46	Unkn	M300-4d		29.9774	29.9774	0
D08	SYBR	MYB46	Unkn	M300-4d		29.8795	29.8795	0
D09	SYBR	MYB46	Unkn	M300-4d		30.2363	30.2363	0
E07	SYBR	MYB46	Unkn	M300-7d		28.3947	28.3947	0
E08	SYBR	MYB46	Unkn	M300-7d		29.738	29.738	0
E09	SYBR	MYB46	Unkn	M300-7d		28.0564	28.0564	0
B07	SYBR	MYB46	Unkn	Nacl150-2d		33.3221	33.3221	0			Nacl150	0d	1d	2d	3d	4d	7d
B08	SYBR	MYB46	Unkn	Nacl150-2d		32.7257	32.7257	0				28.7316	30.1165	33.3221	31.6068	31.8055	32.0069
B09	SYBR	MYB46	Unkn	Nacl150-2d		32.5552	32.5552	0				28.1546	29.9433	32.7257	32.2928	32.3301	31.5475
C07	SYBR	MYB46	Unkn	Nacl150-3d		31.6068	31.6068	0				27.8604	30.1043	32.5552	32.0701	31.4412	31.0137
C08	SYBR	MYB46	Unkn	Nacl150-3d		32.2928	32.2928	0			mean	28.2489	30.0547	32.8677	31.9899	31.8589	31.5227
C09	SYBR	MYB46	Unkn	Nacl150-3d		32.0701	32.0701	0			variance	0.443172	0.0966856	0.402627	0.349929	0.446811	0.497026
D07	SYBR	MYB46	Unkn	Nacl150-4d		31.8055	31.8055	0
D08	SYBR	MYB46	Unkn	Nacl150-4d		32.3301	32.3301	0
D09	SYBR	MYB46	Unkn	Nacl150-4d		31.4412	31.4412	0
E07	SYBR	MYB46	Unkn	Nacl150-7d		32.0069	32.0069	0
E08	SYBR	MYB46	Unkn	Nacl150-7d		31.5475	31.5475	0
E09	SYBR	MYB46	Unkn	Nacl150-7d		31.0137	31.0137	0
A07	SYBR	MYB46	Unkn	Nacl300-1d		30.1165	30.1165	0
A08	SYBR	MYB46	Unkn	Nacl300-1d		29.9433	29.9433	0
A09	SYBR	MYB46	Unkn	Nacl300-1d		30.1043	30.1043	0
B07	SYBR	MYB46	Unkn	Nacl300-2d		31.2508	31.2508	0			Nacl300	0d	1d	2d	3d	4d	7d
B08	SYBR	MYB46	Unkn	Nacl300-2d		31.4177	31.4177	0				28.7316	30.1165	31.2508	32.4602	32.2521	31.1821
B09	SYBR	MYB46	Unkn	Nacl300-2d		31.2297	31.2297	0				28.1546	29.9433	31.4177	32.8173	32.1389	31.6158
C07	SYBR	MYB46	Unkn	Nacl300-3d		32.4602	32.4602	0				27.8604	30.1043	31.2297	33.2886	32.057	31.0627
C08	SYBR	MYB46	Unkn	Nacl300-3d		32.8173	32.8173	0			mean	28.2489	30.0547	31.2994	32.8554	32.1493	31.2869
C09	SYBR	MYB46	Unkn	Nacl300-3d		33.2886	33.2886	0			variance	0.443172	0.0966856	0.102996	0.415505	0.0979324	0.291079
D07	SYBR	MYB46	Unkn	Nacl300-4d		32.2521	32.2521	0
D08	SYBR	MYB46	Unkn	Nacl300-4d		32.1389	32.1389	0
D09	SYBR	MYB46	Unkn	Nacl300-4d		32.057	32.057	0
E07	SYBR	MYB46	Unkn	Nacl300-7d		31.1821	31.1821	0
E08	SYBR	MYB46	Unkn	Nacl300-7d		31.6158	31.6158	0
E09	SYBR	MYB46	Unkn	Nacl300-7d		31.0627	31.0627	0
A07	SYBR	MYB46	Unkn	ABA-1d		30.5569	30.5569	0
A08	SYBR	MYB46	Unkn	ABA-1d		30.0128	30.0128	0
A09	SYBR	MYB46	Unkn	ABA-1d		30.2365	30.2365	0
B07	SYBR	MYB46	Unkn	ABA-2d		30.2186	30.2186	0			ABA	0d	1d	2d	3d	4d	7d
B08	SYBR	MYB46	Unkn	ABA-2d		29.6058	29.6058	0				28.7316	30.5569	30.2186	29.2487	30.2879	29.2597
B09	SYBR	MYB46	Unkn	ABA-2d		29.9691	29.9691	0				28.1546	30.0128	29.6058	29.3769	30.8504	28.9772
C07	SYBR	MYB46	Unkn	ABA-3d		29.2487	29.2487	0				27.8604	30.2365	29.9691	29.4167	30.6414	29.9237
C08	SYBR	MYB46	Unkn	ABA-3d		29.3769	29.3769	0			mean	28.2489	30.2688	29.9312	29.3474	30.5932	29.3869
C09	SYBR	MYB46	Unkn	ABA-3d		29.4167	29.4167	0			variance	0.443172	0.273493	0.308161	0.0877935	0.284333	0.48592
D07	SYBR	MYB46	Unkn	ABA-4d		30.2879	30.2879	0
D08	SYBR	MYB46	Unkn	ABA-4d		30.8504	30.8504	0
D09	SYBR	MYB46	Unkn	ABA-4d		30.6414	30.6414	0
E07	SYBR	MYB46	Unkn	ABA-7d		29.2597	29.2597	0				root	stem	leaf	flower	Protocorms
E08	SYBR	MYB46	Unkn	ABA-7d		28.9772	28.9772	0				30.6706	30.484	30.163	28.8586	29.5312
E09	SYBR	MYB46	Unkn	ABA-7d		29.9237	29.9237	0				30.5074	30.3918	30.1807	29.2124	30.0675
												30.3973	30.7437		28.8992	29.8002
											mean	30.5251	30.5398	30.1719	28.9901	29.7996
											variance	0.137521	0.182487	0.0125523	0.193642	0.268122
