# Supplementary material for: Genome-wide identification and expression analyses of R2R3-MYB transcription factor genes from two Orchid species
Source: PeerJ. 2020 Sep 1;8:e9781. doi: 10.7717/peerj.9781 (PMC7473048; doi:10.7717/peerj.9781)
Supplement: Supplemental Information 8 [file peerj-08-9781-s008.xls]

## Sheet: Sheet1
A01	SYBR	MYB62	0h	31.4362		CK-MYB62	0h	2h	4h	8h	24h	48h	72h	4d	7d
A02	SYBR	MYB62	0h	31.0772			31.4362	34.4622	31.0735	32.0213	30.9872	32.4304	31.9703	32.1819	31.9178		0h	31.1905	20.6252	10.5653	10.5653	0	1	1
A03	SYBR	MYB62	0h	31.058			31.0772	33.825	31.454	31.7448	31.0597	31.7575	32.2133	32.181			2h	34.1901	22.6242	11.5659	10.5653	1.00067	2.00092	0.499769
B01	SYBR	MYB62	2h	34.4622			31.058	34.2833	31.4582	31.8496	30.6825	31.8978	32.1293	31.5424	32.0707		4h	31.3286	22.7339	8.59465	10.5653	-1.97061	0.255145	3.91933
B02	SYBR	MYB62	2h	33.825		mean	31.1905	34.1901	31.3286	31.8719	30.9098	32.0286	32.1043	31.9684	31.9942		8h	31.8719	21.7878	10.0841	10.5653	-0.481152	0.716406	1.39586
B03	SYBR	MYB62	2h	34.2833		variance	0.212988	0.328659	0.220932	0.13961	0.200133	0.35501	0.123382	0.368959	0.108094		24h	30.9098	21.3297	9.5801	10.5653	-0.985156	0.505171	1.97953
C01	SYBR	MYB62	4h	31.0735													48h	32.0286	21.0384	10.9901	10.5653	0.424874	1.34245	0.744904
C02	SYBR	MYB62	4h	31.454													72h	32.1043	20.7572	11.3471	10.5653	0.781839	1.71932	0.581625
C03	SYBR	MYB62	4h	31.4582													4d	31.9684	20.8022	11.1662	10.5653	0.600985	1.51675	0.659304
D01	SYBR	MYB62	8h	32.0213													7d	31.578	21.3134	10.2646	10.5653	-0.300681	0.811869	1.23173
D02	SYBR	MYB62	8h	31.7448
D03	SYBR	MYB62	8h	31.8496													Me-0h	31.1905	20.6252	10.5653	10.5653	0	1	1
E01	SYBR	MYB62	24h	30.9872													Me-2h	32.7931	22.1473	10.6458	10.5653	0.0805528	1.05742	0.945695
E02	SYBR	MYB62	24h	31.0597		A01	SYBR	MYB62	CK-7d	31.9178							Me-4h	33.0898	25.2493	7.84051	10.5653	-2.72475	0.151276	6.61045
E03	SYBR	MYB62	24h	30.6825		A02	SYBR	MYB62	CK-7d	30.7456							Me-8h	31.934	21.163	10.771	10.5653	0.205711	1.15325	0.867111
F01	SYBR	MYB62	48h	32.4304		A03	SYBR	MYB62	CK-7d	32.0707							Me-24h	31.1196	23.8106	7.30901	10.5653	-3.25624	0.104658	9.55492
F02	SYBR	MYB62	48h	31.7575													Me-48h	31.0132	22.6602	8.35298	10.5653	-2.21227	0.215794	4.63405
F03	SYBR	MYB62	48h	31.8978													Me-72h	31.7101	23.0424	8.66774	10.5653	-1.89752	0.268405	3.72572
G01	SYBR	MYB62	72h	31.9703
G02	SYBR	MYB62	72h	32.2133													SA-0h	31.1905	20.6252	10.5653	10.5653	0	1	1
G03	SYBR	MYB62	72h	32.1293													SA-2h	32.7263	26.2377	6.48867	10.5653	-4.07659	0.0592687	16.8723
H01	SYBR	MYB62	4d	32.1819													SA-4h	32.606	23.1908	9.4152	10.5653	-1.15006	0.450607	2.21923
H02	SYBR	MYB62	4d	32.181													SA-8h	31.8105	23.0422	8.76837	10.5653	-1.79688	0.287796	3.47469
H03	SYBR	MYB62	4d	31.5424													SA-24h	32.3924	24.7201	7.67234	10.5653	-2.89291	0.134631	7.42769
																	SA-48h	32.9958	22.6112	10.3846	10.5653	-0.18065	0.882306	1.13339
A01	SYBR	MYB62	META-2h	32.4251		MeJA-MYB62	0h	2h	4h	8h	24h	48h	72h				SA-72h	33.8813	25.8906	7.99071	10.5653	-2.57455	0.167874	5.95683
A02	SYBR	MYB62	META-2h	33.5833			31.4362	32.4251		32.0381	30.4478	31.2355	32.653
A03	SYBR	MYB62	META-2h	33.161			31.0772		33.1745	32.0238	31.8486	30.877					M150-0d	31.1905	20.6252	10.5653	10.5653	0	1	1
B01	SYBR	MYB62	META-4h	32.2416			31.058	33.161	33.8534	31.7401	31.0625	30.9272	32.0316				M150-1d	33.7986	22.0434	11.7553	10.5653	1.19004	2.28159	0.43829
B02	SYBR	MYB62	META-4h	33.1745		mean	31.1905	32.7931	33.514	31.934	31.1196	31.0132	32.3423				M150-2d	32.8372	21.8049	11.0323	10.5653	0.467051	1.38228	0.723442
B03	SYBR	MYB62	META-4h	33.8534		variance	0.212988	0.520322	0.480078	0.16808	0.702173	0.194103	0.439412				M150-3d	32.0906	25.402	6.68863	10.5653	-3.87662	0.06808	14.6886
C01	SYBR	MYB62	META-8h	32.0381													M150-4d	33.2519	21.6373	11.6145	10.5653	1.04929	2.06951	0.483207
C02	SYBR	MYB62	META-8h	32.0238													M150-7d	32.3855	23.6594	8.72606	10.5653	-1.8392	0.279477	3.57811
C03	SYBR	MYB62	META-8h	31.7401
D01	SYBR	MYB62	META-24h	30.4478													M300-0d	31.1905	20.6252	10.5653	10.5653	0	1	1
D02	SYBR	MYB62	META-24h	31.8486													M300-1d	32.614	26.4561	6.15792	10.5653	-4.40734	0.0471258	21.2198
D03	SYBR	MYB62	META-24h	31.0625													M300-2d	35.1841	25.402	9.78202	10.5653	-0.783236	0.581062	1.72099
E01	SYBR	MYB62	META-48h	31.2355													M300-3d	33.6513	22.3207	11.3306	10.5653	0.76534	1.69977	0.588315
E02	SYBR	MYB62	META-48h	30.877													M300-4d	31.9451	21.7957	10.1494	10.5653	-0.415902	0.749551	1.33413
E03	SYBR	MYB62	META-48h	30.9272													M300-7d	30.7491	24.6532	6.09592	10.5653	-4.46933	0.0451437	22.1515
F01	SYBR	MYB62	META-72h	32.653
F02	SYBR	MYB62	META-72h	30.4457													Nacl150-0d	31.1905	20.6252	10.5653	10.5653	0	1	1
F03	SYBR	MYB62	META-72h	32.0316													Nacl150-1d	32.6872	22.5045	10.1827	10.5653	-0.382545	0.767083	1.30364
																	Nacl150-2d	32.3808	23.3517	9.02911	10.5653	-1.53614	0.344806	2.90019
C01	SYBR	MYB62	SA-2h	32.3531		SA-MYB62	0h	2h	4h	8h	24h	48h	72h				Nacl150-3d	31.7691	23.1799	8.58917	10.5653	-1.97609	0.254178	3.93425
C02	SYBR	MYB62	SA-2h	32.6153			31.4362	32.3531	31.9771	31.4213	32.0571		33.8245				Nacl150-4d	32.508	22.8787	9.62932	10.5653	-0.935934	0.522704	1.91313
C03	SYBR	MYB62	SA-2h	33.2106			31.0772	32.6153	32.9809	31.927	32.8327	32.707	33.289				Nacl150-7d	31.2444	22.2915	8.95285	10.5653	-1.61241	0.327052	3.05762
D01	SYBR	MYB62	SA-4h	31.9771			31.058	33.2106	32.8599	32.0833	32.2875	32.3535	34.5303
D02	SYBR	MYB62	SA-4h	32.9809		mean	31.1905	32.7263	32.606	31.8105	32.3924	32.5303	33.8813				Nacl300-0d	31.1905	20.6252	10.5653	10.5653	0	1	1
D03	SYBR	MYB62	SA-4h	32.8599		variance	0.212988	0.43938	0.547913	0.346041	0.398316	0.249942	0.622578				Nacl300-1d	30.9959	22.3107	8.68515	10.5653	-1.88011	0.271664	3.68102
E01	SYBR	MYB62	SA-8h	31.4213													Nacl300-2d	33.0935	23.0104	10.0831	10.5653	-0.482194	0.715888	1.39687
E02	SYBR	MYB62	SA-8h	31.927													Nacl300-3d	32.9887	24.9429	8.04572	10.5653	-2.51953	0.174399	5.73397
E03	SYBR	MYB62	SA-8h	32.0833													Nacl300-4d	33.0354	24.6198	8.41558	10.5653	-2.14968	0.225363	4.43729
F01	SYBR	MYB62	SA-24h	32.0571													Nacl300-7d	31.413	24.663	6.74996	10.5653	-3.81529	0.0710367	14.0772
F02	SYBR	MYB62	SA-24h	32.8327
F03	SYBR	MYB62	SA-24h	32.2875													ABA-0d	31.1905	20.6252	10.5653	10.5653	0	1	1
G01	SYBR	MYB62	SA-48h	33.9269													ABA-1d	30.0661	21.4197	8.64634	10.5653	-1.91892	0.264452	3.7814
G02	SYBR	MYB62	SA-48h	32.707													ABA-2d	32.7833	21.5451	11.2382	10.5653	0.672937	1.59432	0.627229
G03	SYBR	MYB62	SA-48h	32.3535													ABA-3d	32.36	22.6707	9.68923	10.5653	-0.876028	0.544866	1.83532
H01	SYBR	MYB62	SA-72h	33.8245													ABA-4d	31.4972	22.2028	9.2944	10.5653	-1.27086	0.414413	2.41305
H02	SYBR	MYB62	SA-72h	33.289													ABA-7d	30.4299	23.0579	7.37198	10.5653	-3.19327	0.109327	9.14685
H03	SYBR	MYB62	SA-72h	34.5303
F01	SYBR	MYB62	ABA-1d	30.2001		ABA-MYB62	0d	1d	2d	3d	4d	7d
F02	SYBR	MYB62	ABA-1d	30.1302			31.4362	30.2001	32.4154	32.6553	32.0516	30.4698
F03	SYBR	MYB62	ABA-1d	29.8679			31.0772	30.1302	33.0207	32.6186	31.4345	30.4047
G01	SYBR	MYB62	ABA-2d	32.4154			31.058	29.8679	32.9138	31.806	31.0055	30.4151
G02	SYBR	MYB62	ABA-2d	33.0207		mean	31.1905	30.0661	32.7833	32.36	31.4972	30.4299
G03	SYBR	MYB62	ABA-2d	32.9138		variance	0.212988	0.175137	0.323076	0.480086	0.525861	0.0349461
H01	SYBR	MYB62	ABA-3d	32.6553
H02	SYBR	MYB62	ABA-3d	32.6186
H03	SYBR	MYB62	ABA-3d	31.806
A01	SYBR	MYB62	ABA-4d	32.0516
A02	SYBR	MYB62	ABA-4d	31.4345
A03	SYBR	MYB62	ABA-4d	31.0055
B01	SYBR	MYB62	ABA-7d	30.4698
B02	SYBR	MYB62	ABA-7d	30.4047
B03	SYBR	MYB62	ABA-7d	30.4151
D01	SYBR	MYB62	mannitol150-1d	33.8295		mannitol150-MYB62	0d	1d	2d	3d	4d	7d
D02	SYBR	MYB62	mannitol150-1d	33.8996			31.4362	33.8295	32.8372	32.2842	33.4213	32.3855
D03	SYBR	MYB62	mannitol150-1d	33.6668			31.0772	33.8996	33.2424	31.8339		32.4571
E01	SYBR	MYB62	mannitol150-2d	32.8372			31.058	33.6668		32.1538	33.0824
E02	SYBR	MYB62	mannitol150-2d	33.2424		mean	31.1905	33.7986	33.0398	32.0906	33.2519	32.4213
E03	SYBR	MYB62	mannitol150-2d	33.4942		variance	0.212988	0.119455	0.286558	0.231673	0.239651	0.0506778
F01	SYBR	MYB62	mannitol150-3d	32.2842
F02	SYBR	MYB62	mannitol150-3d	31.8339
F03	SYBR	MYB62	mannitol150-3d	32.1538
G01	SYBR	MYB62	mannitol150-4d	33.4213
G02	SYBR	MYB62	mannitol150-4d	34.5638	※
G03	SYBR	MYB62	mannitol150-4d	33.0824
H01	SYBR	MYB62	mannitol150-7d	32.3855
H02	SYBR	MYB62	mannitol150-7d	32.4571
H03	SYBR	MYB62	mannitol150-7d	31.713
A01	SYBR	MYB62	mannitol300-1d	33.118		mannitol300-MYB62	0d	1d	2d	3d	4d	7d
A02	SYBR	MYB62	mannitol300-1d	32.6143			31.4362	33.118	34.6587	34.0375		30.6272
A03	SYBR	MYB62	mannitol300-1d	32.1098			31.0772	32.6143	35.7094	33.5405	31.779	30.8116
E04	SYBR	MYB62	G300-2d	34.6587			31.058	32.1098		33.3758	31.2729	30.8086
E05	SYBR	MYB62	G300-2d	35.7094		mean	31.1905	32.614	35.1841	33.6513	31.5259	30.7491
E06	SYBR	MYB62	G300-2d	39.0479		variance	0.212988	0.504143	0.742987	0.34449	0.357891	0.105628
C01	SYBR	MYB62	mannitol300-3d	34.0375
C02	SYBR	MYB62	mannitol300-3d	33.5405
C03	SYBR	MYB62	mannitol300-3d	33.3758
D01	SYBR	MYB62	mannitol300-4d	32.7834
D02	SYBR	MYB62	mannitol300-4d	31.779
D03	SYBR	MYB62	mannitol300-4d	31.2729
E01	SYBR	MYB62	mannitol300-7d	30.6272
E02	SYBR	MYB62	mannitol300-7d	30.8116
E03	SYBR	MYB62	mannitol300-7d	30.8086
G01	SYBR	MYB62	NACL300-1d	31.0579		NACL300-MYB62	0d	1d	2d	3d	4d	7d
G02	SYBR	MYB62	NACL300-1d	31.142			31.4362	31.0579	33.0798	33.0696	32.8322	31.1261
G03	SYBR	MYB62	NACL300-1d	30.7877			31.0772	31.142	32.3557		32.4988	31.7012
H01	SYBR	MYB62	NACL300-2d	33.0798			31.058	30.7877		32.9077	33.7752	31.4116
H02	SYBR	MYB62	NACL300-2d	32.3557		mean	31.1905	30.9959	32.7178	32.9887	33.0354	31.413
H03	SYBR	MYB62	NACL300-2d	33.8449		variance	0.212988	0.185143	0.512052	0.11446	0.662	0.287538
A01	SYBR	MYB62	NACL300-3d	33.0696
A02	SYBR	MYB62	NACL300-3d	34.2592
A03	SYBR	MYB62	NACL300-3d	32.9077
B01	SYBR	MYB62	NACL300-4d	32.8322
B02	SYBR	MYB62	NACL300-4d	32.4988
B03	SYBR	MYB62	NACL300-4d	33.7752
C01	SYBR	MYB62	NACL300-7d	31.1261
C02	SYBR	MYB62	NACL300-7d	31.7012
C03	SYBR	MYB62	NACL300-7d	31.4116
B01	SYBR	MYB62	NACL150-1d	32.8151		NACL150-MYB62	0d	1d	2d	3d	4d	7d
B02	SYBR	MYB62	NACL150-1d	32.0003			31.4362	32.8151	32.482	31.9569	32.9778	31.4455
B03	SYBR	MYB62	NACL150-1d	33.2461			31.0772	32.0003	31.9859	31.7194	32.055	31.0945
C01	SYBR	MYB62	NACL150-2d	32.482			31.058	33.2461	32.6746	31.6309	32.4913	31.1931
C02	SYBR	MYB62	NACL150-2d	31.9859		mean	31.1905	32.6872	32.3808	31.7691	32.508	31.2444
C03	SYBR	MYB62	NACL150-2d	32.6746		variance	0.212988	0.63266	0.355283	0.16858	0.461643	0.181036
D01	SYBR	MYB62	NACL150-3d	31.9569
D02	SYBR	MYB62	NACL150-3d	31.7194
D03	SYBR	MYB62	NACL150-3d	31.6309			root	stem	leaf	flower	Protocorms
E01	SYBR	MYB62	NACL150-4d	32.9778			30.9609	31.2299	29.7953	27.5973	30.1243
E02	SYBR	MYB62	NACL150-4d	32.055			30.6747	31.3379	29.4697	27.8148	29.9393
E03	SYBR	MYB62	NACL150-4d	32.4913			30.7636	31.3257	29.5458	27.844	29.8822
F01	SYBR	MYB62	NACL150-7d	31.4455		mean	30.7997	31.2978	29.6036	27.7521	29.9819
F02	SYBR	MYB62	NACL150-7d	31.0945		variance	0.146471	0.059155	0.170319	0.134838	0.126553
F03	SYBR	MYB62	NACL150-7d	31.1931
