# Supplementary material for: Genome-wide identification and expression analyses of R2R3-MYB transcription factor genes from two Orchid species
Source: PeerJ. 2020 Sep 1;8:e9781. doi: 10.7717/peerj.9781 (PMC7473048; doi:10.7717/peerj.9781)
Supplement: Supplemental Information 9 [file peerj-08-9781-s009.xlsx]

## Sheet: 0
	Well	Fluor	Target	Content	Sample	Biological Set Name	Cq	Cq Mean	Cq Std. Dev	Starting Quantity (SQ)	Log Starting Quantity	SQ Mean	SQ Std. Dev	Set Point	Well Note
	A10	SYBR	MYB40	Unkn	CK-0d		14.8173	14.8173	0				0	68			CK	0h	2h	4h	8h	24h	48h	72h	4d	7d
	A11	SYBR	MYB40	Unkn	CK-0d		14.6414	14.6414	0				0	68				14.8173	14.9636	14.6953	14.7487	14.4841	15.7273	14.5128	14.8914	14.9514		CK-0h	14.6775	20.6252	-5.9477	-5.9477	2.93099e-14	1	1
	A12	SYBR	MYB40	Unkn	CK-0d		14.5738	14.5738	0				0	68				14.6414	14.852	14.6535	14.569	14.5313	14.6199	14.5328	14.6678	15.4595		CK-2h	14.8156	22.6242	-7.80864	-5.9477	-1.86094	0.275297	3.63243
	B10	SYBR	MYB40	Unkn	CK-2h		14.9636	14.9636	0			0	0	68				14.5738	14.6311	14.8975	14.6351	14.6808	15.5518	14.2608	14.903	15.3118		CK-4h	14.7488	22.7339	-7.98515	-5.9477	-2.03745	0.243594	4.10519
	B11	SYBR	MYB40	Unkn	CK-2h		14.852	14.852	0			0	0	68			mean	14.6775	14.8156	14.7488	14.6509	14.5654	15.2997	14.4355	14.8207	15.2409		CK-8h	14.6509	21.7878	-7.13689	-5.9477	-1.18919	0.438549	2.28025
	B12	SYBR	MYB40	Unkn	CK-2h		14.6311	14.6311	0			0	0	68			variance	0.125666	0.169189	0.130506	0.0909061	0.102669	0.595187	0.151613	0.132535	0.261349		CK-24h	14.5654	21.3297	-6.7643	-5.9477	-0.816598	0.567779	1.76125
	C10	SYBR	MYB40	Unkn	CK-4h		14.6953	14.6953	0				0	68														CK-48h	15.2997	21.0384	-5.73873	-5.9477	0.208974	1.15587	0.865152
	C11	SYBR	MYB40	Unkn	CK-4h		14.6535	14.6535	0				0	68														CK-72h	14.4355	20.7572	-6.32176	-5.9477	-0.374054	0.771611	1.29599
	C12	SYBR	MYB40	Unkn	CK-4h		14.8975	14.8975	0				0	68														CK-4d	14.8207	20.8022	-5.98146	-5.9477	-0.0337559	0.976874	1.02367
	D10	SYBR	MYB40	Unkn	CK-8h		14.7487	14.7487	0				0	68														CK-7d	15.2409	21.3134	-6.07256	-5.9477	-0.124855	0.917096	1.0904
	D11	SYBR	MYB40	Unkn	CK-8h		14.569	14.569	0				0	68														Me-0h	14.6775	20.6252	-5.9477	-5.9477	2.93099e-14	1	1
	D12	SYBR	MYB40	Unkn	CK-8h		14.6351	14.6351	0				0	68														Me-2h	15.0041	22.1473	-7.1432	-5.9477	-1.19549	0.436638	2.29023
	E10	SYBR	MYB40	Unkn	CK-24h		14.4841	14.4841	0				0	68														Me-4h	14.9732	25.2493	-10.2761	-5.9477	-4.32841	0.049776	20.09
	E11	SYBR	MYB40	Unkn	CK-24h		14.5313	14.5313	0				0	68														Me-8h	15.1223	21.163	-6.04073	-5.9477	-0.0930251	0.937555	1.0666
	E12	SYBR	MYB40	Unkn	CK-24h		14.6808	14.6808	0				0	68														Me-24h	15.5232	23.8106	-8.28742	-5.9477	-2.33971	0.19755	5.06202
	F10	SYBR	MYB40	Unkn	CK-48h		15.7273	15.7273	0			0	0	68														Me-48h	14.725	22.6602	-7.93526	-5.9477	-1.98756	0.252165	3.96566
	F11	SYBR	MYB40	Unkn	CK-48h		14.6199	14.6199	0			0	0	68														Me-72h	15.6118	23.0424	-7.43059	-5.9477	-1.48289	0.357771	2.79508
	F12	SYBR	MYB40	Unkn	CK-48h		15.5518	15.5518	0			0	0	68														SA-0h	14.6775	20.6252	-5.9477	-5.9477	2.93099e-14	1	1
	G10	SYBR	MYB40	Unkn	CK-72h		14.5128	14.5128	0				0	68														SA-2h	15.0513	26.2377	-11.1863	-5.9477	-5.23864	0.0264858	37.7561
	G11	SYBR	MYB40	Unkn	CK-72h		14.5328	14.5328	0				0	68														SA-4h	14.6911	23.1908	-8.49964	-5.9477	-2.55194	0.170526	5.86421
	G12	SYBR	MYB40	Unkn	CK-72h		14.2608	14.2608	0				0	68														SA-8h	15.9334	23.0422	-7.10878	-5.9477	-1.16108	0.447179	2.23624
	H10	SYBR	MYB40	Unkn	CK-4d		14.8914	14.8914	0				0	68														SA-24h	15.2444	24.7201	-9.4757	-5.9477	-3.528	0.0866897	11.5354
	H11	SYBR	MYB40	Unkn	CK-4d		14.6678	14.6678	0				0	68														SA-48h	15.1543	22.6112	-7.45688	-5.9477	-1.50918	0.351311	2.84648
	H12	SYBR	MYB40	Unkn	CK-4d		14.903	14.903	0				0	68														SA-72h	15.7852	25.8906	-10.1054	-5.9477	-4.15769	0.0560286	17.848
	F04	SYBR	MYB40	Unkn	CK-7d		14.9514	14.9514	0				0	68														M150-0d	14.6775	20.6252	-5.9477	-5.9477	2.93099e-14	1	1
	F05	SYBR	MYB40	Unkn	CK-7d		15.4595	15.4595	0				0	68														M150-1d	14.6969	22.0434	-7.34649	-5.9477	-1.39879	0.379247	2.6368
	F06	SYBR	MYB40	Unkn	CK-7d		15.3118	15.3118	0				0	68														M150-2d	14.6872	21.8049	-7.11767	-5.9477	-1.16997	0.444432	2.25006
												0	0	68														M150-3d	14.5991	25.402	-10.803	-5.9477	-4.85526	0.034548	28.9453
	F04	SYBR	MYB40	Unkn	Me-2h		14.5	14.5	0			0	0	68			MeJa	0h	2h	4h	8h	24h	48h	72h				M150-4d	14.758	21.6373	-6.87928	-5.9477	-0.931574	0.524286	1.90736
	F05	SYBR	MYB40	Unkn	Me-2h		15.1036	15.1036	0			0	0	68				14.8173	14.5	14.5212	14.6962	14.9876	14.8719					M150-7d	14.5694	23.6594	-9.09005	-5.9477	-3.14235	0.113255	8.82961
	F06	SYBR	MYB40	Unkn	Me-2h		15.4086	15.4086	0				0	68				14.6414	15.1036	15.6788	15.0857	15.9033	14.7179	15.1957				M300-0d	14.6775	20.6252	-5.9477	-5.9477	2.93099e-14	1	1
	G04	SYBR	MYB40	Unkn	Me-4h		14.5212	14.5212	0				0	68				14.5738	15.4086	14.7196	15.585	15.6788	14.5851	16.0278				M300-1d	14.5747	26.4561	-11.8814	-5.9477	-5.93368	0.01636	61.1246
	G05	SYBR	MYB40	Unkn	Me-4h		15.6788	15.6788	0				0	68			mean	14.6775	15.0041	14.9732	15.1223	15.5232	14.725	15.6118				M300-2d	14.6886	25.402	-10.7135	-5.9477	-4.76578	0.0367586	27.2045
	G06	SYBR	MYB40	Unkn	Me-4h		14.7196	14.7196	0				0	68			variance	0.125666	0.462385	0.619042	0.445536	0.477275	0.143552	0.588352				M300-3d	14.4165	22.3207	-7.90422	-5.9477	-1.95651	0.257651	3.88123
	H04	SYBR	MYB40	Unkn	Me-8h		14.6962	14.6962	0				0	68														M300-4d	14.92	21.7957	-6.87573	-5.9477	-0.928023	0.525578	1.90267
	H05	SYBR	MYB40	Unkn	Me-8h		15.0857	15.0857	0				0	68														M300-7d	15.0773	24.6532	-9.57589	-5.9477	-3.62819	0.0808735	12.365
	H06	SYBR	MYB40	Unkn	Me-8h		15.585	15.585	0				0	68														Nacl150-0d	14.6775	20.6252	-5.9477	-5.9477	2.93099e-14	1	1
	F04	SYBR	MYB40	Unkn	Me-24h		14.9876	14.9876	0				0	68														Nacl150-1d	15.1117	22.5045	-7.39279	-5.9477	-1.44509	0.36727	2.72279
	F05	SYBR	MYB40	Unkn	Me-24h		15.9033	15.9033	0				0	68														Nacl150-2d	15.3389	23.3517	-8.01278	-5.9477	-2.06508	0.238974	4.18456
	F06	SYBR	MYB40	Unkn	Me-24h		15.6788	15.6788	0			0	0	68														Nacl150-3d	15.0133	23.1799	-8.16659	-5.9477	-2.21889	0.214807	4.65535
	G04	SYBR	MYB40	Unkn	Me-48h		14.8719	14.8719	0			0	0	68														Nacl150-4d	15.1644	22.8787	-7.71431	-5.9477	-1.76661	0.293899	3.40253
	G05	SYBR	MYB40	Unkn	Me-48h		14.7179	14.7179	0			0	0	68														Nacl150-7d	15.1722	22.2915	-7.11933	-5.9477	-1.17163	0.443921	2.25265
	G06	SYBR	MYB40	Unkn	Me-48h		14.5851	14.5851	0				0	68														Nacl300-0d	14.6775	20.6252	-5.9477	-5.9477	2.93099e-14	1	1
	H04	SYBR	MYB40	Unkn	Me-72h		32.2183	32.2183	0				0	68														Nacl300-1d	15.2715	22.3107	-7.03926	-5.9477	-1.09156	0.469255	2.13104
	H05	SYBR	MYB40	Unkn	Me-72h		15.1957	15.1957	0				0	68														Nacl300-2d	15.257	23.0104	-7.75345	-5.9477	-1.80574	0.286034	3.49609
	H06	SYBR	MYB40	Unkn	Me-72h		16.0278	16.0278	0				0	68														Nacl300-3d	14.5963	24.9429	-10.3467	-5.9477	-4.39896	0.0474004	21.0969
													0	68														Nacl300-4d	14.8517	24.6198	-9.76815	-5.9477	-3.82045	0.0707834	14.1276
	F04	SYBR	MYB40	Unkn	SA-2h		15.0734	15.0734	0				0	68			SA	Oh	2h	4h	8h	24h	48h	72h				Nacl300-7d	15.0434	24.663	-9.61958	-5.9477	-3.67188	0.0784611	12.7452
	F05	SYBR	MYB40	Unkn	SA-2h		14.9968	14.9968	0				0	68				14.8173	15.0734	14.7452	15.8263	15.0669	14.5267	15.3311				ABA-0d	14.6775	20.6252	-5.9477	-5.9477	2.93099e-14	1	1
	F06	SYBR	MYB40	Unkn	SA-2h		15.0837	15.0837	0				0	68				14.6414	14.9968	14.5923	15.7167	15.7402	15.5893	15.6847				ABA-1d	14.7268	21.4197	-6.69298	-5.9477	-0.745275	0.596554	1.67629
	G04	SYBR	MYB40	Unkn	SA-4h		14.7452	14.7452	0				0	68				14.5738	15.0837	14.7358	16.2571	14.9262	15.347	16.3398				ABA-2d	14.7421	21.5451	-6.80296	-5.9477	-0.855254	0.552768	1.80908
	G05	SYBR	MYB40	Unkn	SA-4h		14.5923	14.5923	0			0	0	68			mean	14.6775	15.0513	14.6911	15.9334	15.2444	15.1543	15.7852				ABA-3d	15.074	22.6707	-7.59669	-5.9477	-1.64898	0.318865	3.13613
	G06	SYBR	MYB40	Unkn	SA-4h		14.7358	14.7358	0			0	0	68			variance	0.125666	0.0474641	0.0856813	0.28565	0.435068	0.5569	0.511812				ABA-4d	14.6396	22.2028	-7.56319	-5.9477	-1.61549	0.326355	3.06415
	H04	SYBR	MYB40	Unkn	SA-8h		15.8263	15.8263	0			0	0	68														ABA-7d	15.1869	23.0579	-7.87101	-5.9477	-1.9233	0.263651	3.7929
	H05	SYBR	MYB40	Unkn	SA-8h		15.7167	15.7167	0				0	68
	H06	SYBR	MYB40	Unkn	SA-8h		16.2571	16.2571	0				0	68
	F04	SYBR	MYB40	Unkn	SA-24h		15.0669	15.0669	0				0	68
	F05	SYBR	MYB40	Unkn	SA-24h		15.7402	15.7402	0				0	68
	F06	SYBR	MYB40	Unkn	SA-24h		14.9262	14.9262	0				0	68
	G04	SYBR	MYB40	Unkn	SA-48h		14.5267	14.5267	0				0	68
	G05	SYBR	MYB40	Unkn	SA-48h		15.5893	15.5893	0				0	68
	G06	SYBR	MYB40	Unkn	SA-48h		15.347	15.347	0				0	68
	H04	SYBR	MYB40	Unkn	SA-72h		15.3311	15.3311	0				0	68
	H05	SYBR	MYB40	Unkn	SA-72h		15.6847	15.6847	0			0	0	68
	H06	SYBR	MYB40	Unkn	SA-72h		16.3398	16.3398	0			0	0	68
												0	0	68
	A04	SYBR	MYB40	Unkn	M150-1d		14.8993	14.8993	0				0	68			M150	0d	1d	2d	3d	4d	7d
	A05	SYBR	MYB40	Unkn	M150-1d		17.6177	17.6177	0				0	68				14.8173	14.8993	14.6636	14.5039	14.4684	14.3455
	A06	SYBR	MYB40	Unkn	M150-1d		14.4944	14.4944	0				0	68				14.6414		15.1425	14.986	15.2224	14.8861
	B04	SYBR	MYB40	Unkn	M150-2d		14.6636	14.6636	0				0	68				14.5738	14.4944	14.7256	14.3072	14.5833	14.4764
	B05	SYBR	MYB40	Unkn	M150-2d		15.1425	15.1425	0				0	68			mean	14.6775	14.6969	14.8439	14.5991	14.758	14.5694
	B06	SYBR	MYB40	Unkn	M150-2d		14.7256	14.7256	0				0	68			variance	0.125666	0.286358	0.260456	0.349208	0.406202	0.282016
	C04	SYBR	MYB40	Unkn	M150-3d		14.5039	14.5039	0				0	68
	C05	SYBR	MYB40	Unkn	M150-3d		14.986	14.986	0				0	68
	C06	SYBR	MYB40	Unkn	M150-3d		14.3072	14.3072	0				0	68
	D04	SYBR	MYB40	Unkn	M150-4d		14.4684	14.4684	0			0	0	68
	D05	SYBR	MYB40	Unkn	M150-4d		15.2224	15.2224	0			0	0	68
	D06	SYBR	MYB40	Unkn	M150-4d		14.5833	14.5833	0			0	0	68
	E04	SYBR	MYB40	Unkn	M150-7d		14.3455	14.3455	0				0	68
	E05	SYBR	MYB40	Unkn	M150-7d		14.8861	14.8861	0				0	68
	E06	SYBR	MYB40	Unkn	M150-7d		14.4764	14.4764	0				0	68
													0	68
	A04	SYBR	MYB40	Unkn	M300-1d		14.5549	14.5549	0				0	68			M300	0d	1d	2d	3d	4d	7d
	A05	SYBR	MYB40	Unkn	M300-1d		14.7999	14.7999	0				0	68				14.8173	14.5549	14.7264	14.3977	14.4519	14.7605
	A06	SYBR	MYB40	Unkn	M300-1d		14.3695	14.3695	0				0	68				14.6414	14.7999	14.7071	14.436	15.703	15.9707
	B04	SYBR	MYB40	Unkn	M300-2d		14.7264	14.7264	0				0	68				14.5738	14.3695	14.6322	14.4157	14.6051	14.5008
	B05	SYBR	MYB40	Unkn	M300-2d		14.7071	14.7071	0				0	68			mean	14.6775	14.5747	14.6886	14.4165	14.92	15.0773
	B06	SYBR	MYB40	Unkn	M300-2d		14.6322	14.6322	0			0	0	68			variance	0.125666	0.215888	0.0497477	0.0191495	0.682414	0.784501
	C04	SYBR	MYB40	Unkn	M300-3d		14.3977	14.3977	0			0	0	68
	C05	SYBR	MYB40	Unkn	M300-3d		14.436	14.436	0			0	0	68
	C06	SYBR	MYB40	Unkn	M300-3d		14.4157	14.4157	0				0	68
	D04	SYBR	MYB40	Unkn	M300-4d		14.4519	14.4519	0				0	68
	D05	SYBR	MYB40	Unkn	M300-4d		15.703	15.703	0				0	68
	D06	SYBR	MYB40	Unkn	M300-4d		14.6051	14.6051	0				0	68
	E04	SYBR	MYB40	Unkn	M300-7d		14.7605	14.7605	0				0	68
	E05	SYBR	MYB40	Unkn	M300-7d		15.9707	15.9707	0				0	68
	E06	SYBR	MYB40	Unkn	M300-7d		14.5008	14.5008	0
	A04	SYBR	MYB40	Unkn	Nacl150-1d		15.5412	15.5412	0								Nacl150	0d	1d	2d	3d	4d	7d
	A05	SYBR	MYB40	Unkn	Nacl150-1d		15.2073	15.2073	0									14.8173	15.5412	15.7161	15.5762	15.6255	14.6711
	A06	SYBR	MYB40	Unkn	Nacl150-1d		14.5865	14.5865	0									14.6414	15.2073	15.408	14.6694	14.744	14.5705
	B04	SYBR	MYB40	Unkn	Nacl150-2d		15.7161	15.7161	0									14.5738	14.5865	14.8927	14.7942	15.1237	14.6457
	B05	SYBR	MYB40	Unkn	Nacl150-2d		15.408	15.408	0								mean	14.6775	15.1117	15.3389	15.0133	15.1644	14.6291
	B06	SYBR	MYB40	Unkn	Nacl150-2d		14.8927	14.8927	0								variance	0.125666	0.484513	0.416012	0.491505	0.442167	0.0523044
	C04	SYBR	MYB40	Unkn	Nacl150-3d		15.5762	15.5762	0
	C05	SYBR	MYB40	Unkn	Nacl150-3d		14.6694	14.6694	0
	C06	SYBR	MYB40	Unkn	Nacl150-3d		14.7942	14.7942	0
	D04	SYBR	MYB40	Unkn	Nacl150-4d		15.6255	15.6255	0
	D05	SYBR	MYB40	Unkn	Nacl150-4d		14.744	14.744	0
	D06	SYBR	MYB40	Unkn	Nacl150-4d		15.1237	15.1237	0
	E04	SYBR	MYB40	Unkn	Nacl150-7d		14.6711	14.6711	0
	E05	SYBR	MYB40	Unkn	Nacl150-7d		14.5705	14.5705	0
	E06	SYBR	MYB40	Unkn	Nacl150-7d		14.6457	14.6457	0
	A04	SYBR	MYB40	Unkn	Nacl300-1d		15.1859	15.1859	0								Nacl300	0d	1d	2d	3d	4d	7d
	A05	SYBR	MYB40	Unkn	Nacl300-1d		15.178	15.178	0									14.8173	15.1859	15.0166	14.5003	14.6533	15.6247
	A06	SYBR	MYB40	Unkn	Nacl300-1d		15.4505	15.4505	0									14.6414	15.178	15.079	14.6757	15.2053	14.9733
	B04	SYBR	MYB40	Unkn	Nacl300-2d		15.0166	15.0166	0									14.5738	15.4505	15.6752	14.6128	14.6964	14.5324
	B05	SYBR	MYB40	Unkn	Nacl300-2d		15.079	15.079	0								mean	14.6775	15.2715	15.257	14.5963	14.8517	15.0434
	B06	SYBR	MYB40	Unkn	Nacl300-2d		15.6752	15.6752	0								variance	0.125666	0.155074	0.363569	0.0888163	0.307019	0.549526
	C04	SYBR	MYB40	Unkn	Nacl300-3d		14.5003	14.5003	0
	C05	SYBR	MYB40	Unkn	Nacl300-3d		14.6757	14.6757	0
	C06	SYBR	MYB40	Unkn	Nacl300-3d		14.6128	14.6128	0
	D04	SYBR	MYB40	Unkn	Nacl300-4d		14.6533	14.6533	0
	D05	SYBR	MYB40	Unkn	Nacl300-4d		15.2053	15.2053	0
	D06	SYBR	MYB40	Unkn	Nacl300-4d		14.6964	14.6964	0
	E04	SYBR	MYB40	Unkn	Nacl300-7d		15.6247	15.6247	0
	E05	SYBR	MYB40	Unkn	Nacl300-7d		14.9733	14.9733	0
	E06	SYBR	MYB40	Unkn	Nacl300-7d		14.5324	14.5324	0
	A04	SYBR	MYB40	Unkn	ABA-1d		14.7464	14.7464	0								ABA	0d	1d	2d	3d	4d	7d
	A05	SYBR	MYB40	Unkn	ABA-1d		14.6225	14.6225	0									14.8173	14.7464		15.3647	14.9015	15.1129
	A06	SYBR	MYB40	Unkn	ABA-1d		14.8114	14.8114	0									14.6414	14.6225	14.8836	15.319	14.4863	15.4417
	B04	SYBR	MYB40	Unkn	ABA-2d		15.8051	15.8051	0									14.5738	14.8114	14.6007	14.5384	14.531	15.006
	B05	SYBR	MYB40	Unkn	ABA-2d		14.8836	14.8836	0								mean	14.6775	14.7268	14.7421	15.074	14.6396	15.1869
	B06	SYBR	MYB40	Unkn	ABA-2d		14.6007	14.6007	0								variance	0.125666	0.0959886	0.200024	0.464414	0.227906	0.227039
	C04	SYBR	MYB40	Unkn	ABA-3d		15.3647	15.3647	0
	C05	SYBR	MYB40	Unkn	ABA-3d		15.319	15.319	0
	C06	SYBR	MYB40	Unkn	ABA-3d		14.5384	14.5384	0
	D04	SYBR	MYB40	Unkn	ABA-4d		14.9015	14.9015	0									root	stem	leaf	flower	Protocorms
	D05	SYBR	MYB40	Unkn	ABA-4d		14.4863	14.4863	0									15.2485	14.764	15.316	14.9094	15.229
	D06	SYBR	MYB40	Unkn	ABA-4d		14.531	14.531	0									15.1425	15.2944	16.1861	15.9338	16.1744
	E04	SYBR	MYB40	Unkn	ABA-7d		15.1129	15.1129	0									14.4862	15.6861	14.4841	15.2547	15.7574
	E05	SYBR	MYB40	Unkn	ABA-7d		15.4417	15.4417	0								mean	14.959	15.2481	15.3288	15.366	15.7203
	E06	SYBR	MYB40	Unkn	ABA-7d		15.006	15.006	0								variance	0.412948	0.462794	0.851095	0.521176	0.473824
