# Supplementary material for: Genome-wide identification and expression analyses of R2R3-MYB transcription factor genes from two Orchid species
Source: PeerJ. 2020 Sep 1;8:e9781. doi: 10.7717/peerj.9781 (PMC7473048; doi:10.7717/peerj.9781)
Supplement: Supplemental Information 10 [file peerj-08-9781-s010.xls]

## Sheet: Sheet1
A04	SYBR	MYB67	0h	30.8652		CK-MYB67	0h	2h	4h	8h	24h	48h	72h	4d	7d
A05	SYBR	MYB67	0h	31.2562			30.8652		30.1523	30.994	31.4069	30.8827	31.3854	31.2076	31.0604		CK-0h	30.8999	20.6252	10.2747	10.2747	0	1	1
A06	SYBR	MYB67	0h	30.5784			31.2562	32.4439	30.7323	31.3334	31.7507	31.2847	31.7324	31.0036	31.1974		CK-2h	32.2383	22.6242	9.61413	10.2747	-0.660567	0.63263	1.5807
B04	SYBR	MYB67	2h	30.3184			30.5784	32.0328	29.8535		31.7922	30.7359	31.4928	30.8697	31.851		CK-4h	30.246	22.7339	7.51212	10.2747	-2.76258	0.14736	6.78609
B05	SYBR	MYB67	2h	32.4439		mean	30.8999	32.2383	30.246	31.1637	31.6499	30.9678	31.5369	31.0269	31.3696		CK-8h	31.1637	21.7878	9.37589	10.2747	-0.898804	0.536331	1.86452
B06	SYBR	MYB67	2h	32.0328		variance	0.340261	0.290685	0.446852	0.240033	0.211456	0.284137	0.177641	0.170178	0.422503		CK-24h	31.6499	21.3297	10.3202	10.2747	0.0455479	1.03208	0.968922
C04	SYBR	MYB67	4h	30.1523													CK-48h	30.9678	21.0384	9.92932	10.2747	-0.345372	0.787105	1.27048
C05	SYBR	MYB67	4h	30.7323													CK-72h	31.5369	20.7572	10.7797	10.2747	0.504978	1.4191	0.704671
C06	SYBR	MYB67	4h	29.8535													CK-4d	31.0269	20.8022	10.2247	10.2747	-0.0499559	0.965966	1.03523
D04	SYBR	MYB67	8h	30.994													CK-7d	31.3696	21.3134	10.0562	10.2747	-0.218491	0.859464	1.16352
D05	SYBR	MYB67	8h	31.3334
D06	SYBR	MYB67	8h	30.0642													Me-0h	30.8999	20.6252	10.2747	10.2747	0	1	1
E04	SYBR	MYB67	24h	31.4069													Me-2h	32.3176	22.1473	10.1703	10.2747	-0.104401	0.930191	1.07505
E05	SYBR	MYB67	24h	31.7507													Me-4h	32.6192	25.2493	7.36989	10.2747	-2.90481	0.133526	7.48918
E06	SYBR	MYB67	24h	31.7922													Me-8h	30.4412	21.163	9.27817	10.2747	-0.996527	0.501205	1.99519
F04	SYBR	MYB67	48h	30.8827													Me-24h	32.3307	23.8106	8.52008	10.2747	-1.75461	0.296353	3.37436
F05	SYBR	MYB67	48h	31.2847													Me-48h	31.4866	22.6602	8.82631	10.2747	-1.44838	0.366432	2.72902
F06	SYBR	MYB67	48h	30.7359													Me-72h	31.8719	23.0424	8.82957	10.2747	-1.44513	0.367259	2.72287
G04	SYBR	MYB67	72h	31.3854
G05	SYBR	MYB67	72h	31.7324													SA-0h	30.8999	20.6252	10.2747	10.2747	0	1	1
G06	SYBR	MYB67	72h	31.4928		A04	SYBR	MYB67	CK-7d	31.0604							SA-2h	32.6031	26.2377	6.36541	10.2747	-3.90929	0.066556	15.0249
H04	SYBR	MYB67	4d	31.2076		A05	SYBR	MYB67	CK-7d	31.1974							SA-4h	32.7015	23.1908	9.51076	10.2747	-0.763941	0.588885	1.69812
H05	SYBR	MYB67	4d	31.0036		A06	SYBR	MYB67	CK-7d	31.851							SA-8h	32.0525	23.0422	9.01033	10.2747	-1.26436	0.416283	2.40221
H06	SYBR	MYB67	4d	30.8697													SA-24h	32.5864	24.7201	7.8663	10.2747	-2.4084	0.188365	5.30885
																	SA-48h	33.0438	22.6112	10.4326	10.2747	0.157932	1.11569	0.896309
A04	SYBR	MYB67	META-2h	32.3837		MeJA-MYB67	0h	2h	4h	8h	24h	48h	72h				SA-72h	32.8347	25.8906	6.94418	10.2747	-3.33051	0.0994068	10.0597
A05	SYBR	MYB67	META-2h	32.2188			30.8652	32.3837	32.4431	30.1245		31.4655	31.9631
A06	SYBR	MYB67	META-2h	32.3501			31.2562	32.2188	32.7511	30.5906	32.4806	31.3041					M150-0d	30.8999	20.6252	10.2747	10.2747	0	1	1
B04	SYBR	MYB67	META-4h	32.4431			30.5784	32.3501	32.6635	30.6085	32.1809	31.6901	31.7808				M150-1d	29.8258	22.0434	7.78245	10.2747	-2.49224	0.17773	5.62652
B05	SYBR	MYB67	META-4h	32.7511		mean	30.8999	32.3176	32.6192	30.4412	32.3307	31.4866	31.8719				M150-2d	27.0439	21.8049	5.23903	10.2747	-5.03566	0.030487	32.8009
B06	SYBR	MYB67	META-4h	32.6635		variance	0.340261	0.0871262	0.15873	0.27442	0.211921	0.193893	0.128869				M150-3d	26.1652	25.402	0.763238	10.2747	-9.51146	0.00137014	729.852
C04	SYBR	MYB67	META-8h	30.1245													M150-4d	28.4679	21.6373	6.83061	10.2747	-3.44409	0.091881	10.8836
C05	SYBR	MYB67	META-8h	30.5906													M150-7d	26.6165	23.6594	2.95711	10.2747	-7.31759	0.00626884	159.519
C06	SYBR	MYB67	META-8h	30.6085
D04	SYBR	MYB67	META-24h	31.2156													M300-0d	30.8999	20.6252	10.2747	10.2747	0	1	1
D05	SYBR	MYB67	META-24h	32.4806													M300-1d	32.4576	26.4561	6.0015	10.2747	-4.27319	0.0517179	19.3357
D06	SYBR	MYB67	META-24h	32.1809													M300-2d	30.6426	25.402	5.24059	10.2747	-5.0341	0.0305199	32.7655
E04	SYBR	MYB67	META-48h	31.4655													M300-3d	28.9175	22.3207	6.59684	10.2747	-3.67786	0.0781365	12.7981
E05	SYBR	MYB67	META-48h	31.3041													M300-4d	27.6731	21.7957	5.87734	10.2747	-4.39736	0.0474529	21.0735
E06	SYBR	MYB67	META-48h	31.6901													M300-7d	29.0632	24.6532	4.41004	10.2747	-5.86466	0.0171618	58.269
F04	SYBR	MYB67	META-72h	31.9631
F05	SYBR	MYB67	META-72h	32.8009													Nacl150-0d	30.8999	20.6252	10.2747	10.2747	0	1	1
F06	SYBR	MYB67	META-72h	31.7808													Nacl150-1d	26.4983	22.5045	3.99381	10.2747	-6.28089	0.0128607	77.7562
																	Nacl150-2d	26.4763	23.3517	3.12462	10.2747	-7.15008	0.00704062	142.033
C04	SYBR	MYB67	SA-2h	32.6938		SA-MYB67	0h	2h	4h	8h	24h	48h	72h				Nacl150-3d	28.4768	23.1799	5.29695	10.2747	-4.97774	0.0317358	31.5101
C05	SYBR	MYB67	SA-2h	32.1067			30.8652	32.6938	32.5633	32.3237	32.8574		32.625				Nacl150-4d	27.5069	22.8787	4.62819	10.2747	-5.64651	0.0199632	50.0921
C06	SYBR	MYB67	SA-2h	33.0086			31.2562	32.1067	32.7969	31.8678		32.2051					Nacl150-7d	25.7575	22.2915	3.46591	10.2747	-6.80879	0.00891971	112.111
D04	SYBR	MYB67	SA-4h	32.5633			30.5784	33.0086	32.7443	31.966	32.3154	33.8826	33.0445
D05	SYBR	MYB67	SA-4h	32.7969		mean	30.8999	32.6031	32.7015	32.0525	32.5864	33.0438	32.8347				Nacl300-0d	30.8999	20.6252	10.2747	10.2747	0	1	1
D06	SYBR	MYB67	SA-4h	32.7443		variance	0.340261	0.457759	0.122513	0.239944	0.383287	1.18616	0.296654				Nacl300-1d	27.0481	22.3107	4.73736	10.2747	-5.53734	0.0215325	46.4415
E04	SYBR	MYB67	SA-8h	32.3237													Nacl300-2d	27.8559	23.0104	4.84549	10.2747	-5.4292	0.0232085	43.0877
E05	SYBR	MYB67	SA-8h	31.8678													Nacl300-3d	30.7363	24.9429	5.79339	10.2747	-4.48131	0.0447704	22.3362
E06	SYBR	MYB67	SA-8h	31.966													Nacl300-4d	30.2188	24.6198	5.59901	10.2747	-4.67569	0.039127	25.5578
F04	SYBR	MYB67	SA-24h	32.8574													Nacl300-7d	27.287	24.663	2.62401	10.2747	-7.65068	0.00497639	200.949
F05	SYBR	MYB67	SA-24h	33.518
F06	SYBR	MYB67	SA-24h	32.3154													ABA-0d	30.8999	20.6252	10.2747	10.2747	0	1	1
G04	SYBR	MYB67	SA-48h														ABA-1d	26.6661	21.4197	5.24637	10.2747	-5.02833	0.0306423	32.6346
G05	SYBR	MYB67	SA-48h	32.2051													ABA-2d	32.3395	21.5451	10.7943	10.2747	0.51965	1.43361	0.697541
G06	SYBR	MYB67	SA-48h	33.8826													ABA-3d	26.1799	22.6707	3.50913	10.2747	-6.76557	0.00919097	108.802
G04	SYBR	MYB67	SA-72h	32.625													ABA-4d	31.6478	22.2028	9.44499	10.2747	-0.829711	0.562642	1.77733
G05	SYBR	MYB67	SA-72h	34.7012													ABA-7d	25.1059	23.0579	2.04807	10.2747	-8.22663	0.0033384	299.545
G06	SYBR	MYB67	SA-72h	33.0445
F04	SYBR	MYB67	ABA-1d	26.7775		ABA-MYB67	0d	1d	2d	3d	4d	7d
F05	SYBR	MYB67	ABA-1d	26.5988			30.8652	26.7775		26.2897	31.8067	25.1652
F06	SYBR	MYB67	ABA-1d	26.6221			31.2562	26.5988	32.1046	26.0676	31.2802	25.0899
G04	SYBR	MYB67	ABA-2d	33.4499			30.5784	26.6221	32.5743	26.1822	31.8564	25.0628
G05	SYBR	MYB67	ABA-2d	32.1046		mean	30.8999	26.6661	32.3395	26.1799	31.6478	25.1059
G06	SYBR	MYB67	ABA-2d	32.5743		variance	0.340261	0.097156	0.332085	0.111068	0.319312	0.0530427
H04	SYBR	MYB67	ABA-3d	26.2897
H05	SYBR	MYB67	ABA-3d	26.0676
H06	SYBR	MYB67	ABA-3d	26.1822
A04	SYBR	MYB67	ABA-4d	31.8067
A05	SYBR	MYB67	ABA-4d	31.2802
A06	SYBR	MYB67	ABA-4d	31.8564
B04	SYBR	MYB67	ABA-7d	25.1652
B05	SYBR	MYB67	ABA-7d	25.0899
B06	SYBR	MYB67	ABA-7d	25.0628
D04	SYBR	MYB67	mannitol150-1d	30.2183		mannitol150-MYB67	0d	1d	2d	3d	4d	7d
D05	SYBR	MYB67	mannitol150-1d	29.5194			30.8652	30.2183	27.0304	26.1916		26.9653
D06	SYBR	MYB67	mannitol150-1d	29.7397			31.2562	29.5194	27.1676	26.3534	28.3244	26.4242
E04	SYBR	MYB67	mannitol150-2d	27.0304			30.5784	29.7397	26.9337	25.9507	28.6114	26.46
E05	SYBR	MYB67	mannitol150-2d	27.1676		mean	30.8999	29.8258	27.0439	26.1652	28.4679	26.6165
E06	SYBR	MYB67	mannitol150-2d	26.9337		variance	0.340261	0.357271	0.117505	0.202644	0.20294	0.302592
F04	SYBR	MYB67	mannitol150-3d	26.1916
F05	SYBR	MYB67	mannitol150-3d	26.3534
F06	SYBR	MYB67	mannitol150-3d	25.9507
G04	SYBR	MYB67	mannitol150-4d		※
G05	SYBR	MYB67	mannitol150-4d	28.3244
G06	SYBR	MYB67	mannitol150-4d	28.6114
H04	SYBR	MYB67	mannitol150-7d	26.9653
H05	SYBR	MYB67	mannitol150-7d	26.4242
H06	SYBR	MYB67	mannitol150-7d	26.46
A04	SYBR	MYB67	mannitol300-1d	32.6499		mannitol300-MYB67	0d	1d	2d	3d	4d	7d
A05	SYBR	MYB67	mannitol300-1d	32.2371			30.8652	32.6499	30.771	29.2763	28.099	29.2149
A06	SYBR	MYB67	mannitol300-1d	32.4858			31.2562	32.2371		28.666	27.4195	28.9708
B04	SYBR	MYB67	mannitol300-2d	30.771			30.5784	32.4858	30.5143	28.8103	27.5007	29.004
B05	SYBR	MYB67	mannitol300-2d	28.6335		mean	30.8999	32.4576	30.6426	28.9175	27.6731	29.0632
B06	SYBR	MYB67	mannitol300-2d	30.5143		variance	0.340261	0.207848	0.181503	0.318949	0.371143	0.132426
C04	SYBR	MYB67	mannitol300-3d	29.2763
C05	SYBR	MYB67	mannitol300-3d	28.666
C06	SYBR	MYB67	mannitol300-3d	28.8103
D04	SYBR	MYB67	mannitol300-4d	28.099
D05	SYBR	MYB67	mannitol300-4d	27.4195
D06	SYBR	MYB67	mannitol300-4d	27.5007
E04	SYBR	MYB67	mannitol300-7d	29.2149
E05	SYBR	MYB67	mannitol300-7d	28.9708
E06	SYBR	MYB67	mannitol300-7d	29.004
G04	SYBR	MYB67	NACL300-1d	26.8442		NACL300-MYB67	0d	1d	2d	3d	4d	7d
G05	SYBR	MYB67	NACL300-1d	27.283			30.8652	26.8442	27.8061	30.4845		27.3778
G06	SYBR	MYB67	NACL300-1d	27.017			31.2562	27.283	27.9746	31.1732	30.2671	27.1962
H04	SYBR	MYB67	NACL300-2d	27.8061			30.5784	27.017	27.787	30.5512	30.1706
H05	SYBR	MYB67	NACL300-2d	27.9746		mean	30.8999	27.0481	27.8559	30.7363	30.2188	27.287
H06	SYBR	MYB67	NACL300-2d	27.787		variance	0.340261	0.221044	0.103255	0.379847	0.0682589	0.128414
A04	SYBR	MYB67	NACL300-3d	30.4845
A05	SYBR	MYB67	NACL300-3d	31.1732
A06	SYBR	MYB67	NACL300-3d	30.5512
B04	SYBR	MYB67	NACL300-4d	31.8605	※
B05	SYBR	MYB67	NACL300-4d	30.2671
B06	SYBR	MYB67	NACL300-4d	30.1706
C04	SYBR	MYB67	NACL300-7d	27.3778
C05	SYBR	MYB67	NACL300-7d	27.1962
C06	SYBR	MYB67	NACL300-7d	26.3829
B04	SYBR	MYB67	NACL150-1d	26.4281		NACL150-MYB67	0d	1d	2d	3d	4d	7d
B05	SYBR	MYB67	NACL150-1d	26.559			30.8652	26.4281	26.4677	28.8255	27.0269	25.2432
B06	SYBR	MYB67	NACL150-1d	26.5077			31.2562	26.559	26.9077	28.6569	28.0115	26.1488
C04	SYBR	MYB67	NACL150-2d	26.4677			30.5784	26.5077	26.0535	27.9481	27.4823	25.8804
C05	SYBR	MYB67	NACL150-2d	26.9077		mean
C06	SYBR	MYB67	NACL150-2d	26.0535		variance	0.340261	0.065914	0.427165	0.465621	0.492767	0.465109
D04	SYBR	MYB67	NACL150-3d	28.8255
D05	SYBR	MYB67	NACL150-3d	28.6569
D06	SYBR	MYB67	NACL150-3d	27.9481			root	stem	leaf	flower	Protocorms
E04	SYBR	MYB67	NACL150-4d	27.0269			32.0773	31.0318	31.3763	28.6732	32.2674
E05	SYBR	MYB67	NACL150-4d	28.0115			32.0084	30.5295	30.7631	29.6338	31.2213
E06	SYBR	MYB67	NACL150-4d	27.4823			31.8772	30.3995	31.0001	30.5176	31.4977
F04	SYBR	MYB67	NACL150-7d	25.2432		mean	31.9876	30.6536	31.0465	29.6082	31.6621
F05	SYBR	MYB67	NACL150-7d	26.1488		variance	0.101646	0.333939	0.309189	0.922435	0.542084
F06	SYBR	MYB67	NACL150-7d	25.8804
