# Supplementary material for: Genome-wide identification and expression analyses of R2R3-MYB transcription factor genes from two Orchid species
Source: PeerJ. 2020 Sep 1;8:e9781. doi: 10.7717/peerj.9781 (PMC7473048; doi:10.7717/peerj.9781)
Supplement: Supplemental Information 11 [file peerj-08-9781-s011.xlsx]

## Sheet: Sheet1
			A07	SYBR	MYB52	Unkn	CK-0h		33.7018	33.7018	0			CK	0h	2h	4h	8h	24h	48h	72h	4d	7d
			A08	SYBR	MYB52	Unkn	CK-0h		33.762	33.762	0				33.7018	35.0475	33.8004	34.4947	35.7648		34.2131	36.4836	33.4671		CK-0h	33.4584	20.6252	12.8332	12.8332	0	1	1
			A09	SYBR	MYB52	Unkn	CK-0h		32.9115	32.9115	0				33.762	34.3885	33.6943	33.9451	35.0158	34.8084	35.4067	36.2555	33.4277		CK-2h	35.1115	22.6242	12.4873	12.8332	-0.345917	0.786808	1.27096
			B07	SYBR	MYB52	Unkn	CK-2h		35.0475	35.0475	0				32.9115	35.8986	32.9852		35.8034	34.5613	33.8882	35.1319	33.2182		CK-4h	33.4933	22.7339	10.7594	12.8332	-2.07385	0.237525	4.21008
			B08	SYBR	MYB52	Unkn	CK-2h		34.3885	34.3885	0			mean	33.4584		33.4933	34.2199	35.528	34.6848	34.5026	35.957	33.371		CK-8h	34.2199	21.7878	12.4321	12.8332	-0.401133	0.757263	1.32054
			B09	SYBR	MYB52	Unkn	CK-2h		35.8986	35.8986	0			variance	0.474601	0.757097	0.443228	0.388655	0.444001	0.174741	0.799594	0.723589	0.133795		CK-24h	35.528	21.3297	14.1983	12.8332	1.36513	2.576	0.388199
			C07	SYBR	MYB52	Unkn	CK-4h		33.8004	33.8004	0														CK-48h	34.6848	21.0384	13.6464	12.8332	0.813202	1.75711	0.569117
			C08	SYBR	MYB52	Unkn	CK-4h		33.6943	33.6943	0														CK-72h	34.5026	20.7572	13.7454	12.8332	0.912235	1.88196	0.531361
			C09	SYBR	MYB52	Unkn	CK-4h		32.9852	32.9852	0														CK-4d	35.957	20.8022	15.1548	12.8332	2.3216	4.99886	0.200046
			D07	SYBR	MYB52	Unkn	CK-8h		34.4947	34.4947	0														CK-7d	33.371	21.3134	12.0575	12.8332	-0.775656	0.584123
			D08	SYBR	MYB52	Unkn	CK-8h		33.9451	33.9451	0														Me-0h	33.4584	20.6252	12.8332	12.8332	0	1	1
			D09	SYBR	MYB52	Unkn	CK-8h		37.227	37.227	0														Me-2h	34.3936	22.1473	12.2463	12.8332	-0.586908	0.665768	1.50202
			E07	SYBR	MYB52	Unkn	CK-24h		35.7648	35.7648	0														Me-4h	34.3229	25.2493	9.07361	12.8332	-3.7596	0.0738327	13.5441
			E08	SYBR	MYB52	Unkn	CK-24h		35.0158	35.0158	0														Me-8h	34.0412	21.163	12.8782	12.8332	0.0449495	1.03165	0.969324
			E09	SYBR	MYB52	Unkn	CK-24h		35.8034	35.8034	0														Me-24h	33.4593	23.8106	9.64863	12.8332	-3.18458	0.109988	9.09187
			F07	SYBR	MYB52	Unkn	CK-48h		36.0838	36.0838	0														Me-48h	33.818	22.6602	11.1578	12.8332	-1.67545	0.313069	3.19418
			F08	SYBR	MYB52	Unkn	CK-48h		34.8084	34.8084	0														Me-72h	33.9172	23.0424	10.8749	12.8332	-1.95832	0.257328	3.88608
			F09	SYBR	MYB52	Unkn	CK-48h		34.5613	34.5613	0														SA-0h	33.4584	20.6252	12.8332	12.8332	0	1	1
			G07	SYBR	MYB52	Unkn	CK-72h		34.2131	34.2131	0														SA-2h	34.0987	26.2377	7.86103	12.8332	-4.97217	0.0318587	31.3886
			G08	SYBR	MYB52	Unkn	CK-72h		35.4067	35.4067	0														SA-4h	33.0014	23.1908	9.81069	12.8332	-3.02252	0.123064	8.12584
			G09	SYBR	MYB52	Unkn	CK-72h		33.8882	33.8882	0														SA-8h	32.7546	23.0422	9.71238	12.8332	-3.12082	0.114958	8.69883
			H07	SYBR	MYB52	Unkn	CK-4d		36.4836	36.4836	0														SA-24h	34.1016	24.7201	9.3815	12.8332	-3.4517	0.0913973	10.9412
			H08	SYBR	MYB52	Unkn	CK-4d		36.2555	36.2555	0														SA-48h	34.0693	22.6112	11.4581	12.8332	-1.37513	0.385517	2.59392
			H09	SYBR	MYB52	Unkn	CK-4d		35.1319	35.1319	0														SA-72h	34.2964	25.8906	8.40584	12.8332	-4.42737	0.0464762	21.5164
			F07	SYBR	MYB52	Unkn	CK-7d		33.4671	33.4671															M150-0d	33.4584	20.6252	12.8332	12.8332	0	1	1
			F08	SYBR	MYB52	Unkn	CK-7d		33.4277	33.4277															M150-1d	33.9353	22.0434	11.892	12.8332	-0.94124	0.520785	1.92018
			F09	SYBR	MYB52	Unkn	CK-7d		33.2182	33.2182															M150-2d	35.8878	21.8049	14.083	12.8332	1.24978	2.37805	0.420512
																									M150-3d	34.5502	25.402	9.14821	12.8332	-3.68499	0.0777512	12.8615
			F04	SYBR	MYB52	Unkn	ME-2h		34.6193	34.6193	0			MeJa	0h	2h	4h	8h	24h	48h	72h				M150-4d	35.0367	21.6373	13.3993	12.8332	0.566142	1.48056	0.67542
			F05	SYBR	MYB52	Unkn	ME-2h		33.0554	33.0554	0				33.7018	34.6193	34.256	34.0597	33.0193	33.9533	34.001				M150-7d	34.4621	23.6594	10.8027	12.8332	-2.03055	0.244763	4.08559
			F06	SYBR	MYB52	Unkn	ME-2h		34.1679	34.1679	0				33.762		34.382	34.676	33.1301	33.5993	33.7844				M300-0d	33.4584	20.6252	12.8332	12.8332	0	1	1
			G04	SYBR	MYB52	Unkn	ME-4h		34.256	34.256	0				32.9115	34.1679	34.3308	33.3879	34.2283	33.9014	33.9663				M300-1d	34.6024	26.4561	8.1463	12.8332	-4.68691	0.038824	25.7573
			G05	SYBR	MYB52	Unkn	ME-4h		34.382	34.382	0			mean	33.4584	34.3936	34.3229	34.0412	33.4593	33.818	33.9172				M300-2d	33.3259	25.402	7.92385	12.8332	-4.90936	0.0332764	30.0514
			G06	SYBR	MYB52	Unkn	ME-4h		34.3308	34.3308	0			variance	0.474601	0.319181	0.0633538	0.644279	0.668357	0.19116	0.116338				M300-3d	29.4448	22.3207	7.12416	12.8332	-5.70904	0.0191164	52.311
			H04	SYBR	MYB52	Unkn	ME-8h		34.0597	34.0597	0														M300-4d	33.6105	21.7957	11.8148	12.8332	-1.01843	0.493654	2.02571
			H05	SYBR	MYB52	Unkn	ME-8h		34.676	34.676	0														M300-7d	32.9858	24.6532	8.33259	12.8332	-4.50061	0.0441754	22.6371
			H06	SYBR	MYB52	Unkn	ME-8h		33.3879	33.3879	0														Nacl150-0d	33.4584	20.6252	12.8332	12.8332	0	1	1
			F07	SYBR	MYB52	Unkn	ME-24h		33.0193	33.0193	0														Nacl150-1d	34.7155	22.5045	12.2111	12.8332	-0.622143	0.649705	1.53916
			F08	SYBR	MYB52	Unkn	ME-24h		33.1301	33.1301	0														Nacl150-2d	34.5867	23.3517	11.235	12.8332	-1.59823	0.330283	3.02771
			F09	SYBR	MYB52	Unkn	ME-24h		34.2283	34.2283	0														Nacl150-3d	33.771	23.1799	10.5911	12.8332	-2.24212	0.211376	4.7309
			G07	SYBR	MYB52	Unkn	ME-48h		33.9533	33.9533	0														Nacl150-4d	30.3918	22.8787	7.51308	12.8332	-5.32012	0.0250313	39.95
			G08	SYBR	MYB52	Unkn	ME-48h		33.5993	33.5993	0														Nacl150-7d	33.8685	22.2915	11.5769	12.8332	-1.25626	0.418627	2.38876
			G09	SYBR	MYB52	Unkn	ME-48h		33.9014	33.9014	0														Nacl300-0d	33.4584	20.6252	12.8332	12.8332	0	1	1
			H07	SYBR	MYB52	Unkn	ME-72h		34.001	34.001	0														Nacl300-1d	33.7656	22.3107	11.4548	12.8332	-1.37836	0.384656	2.59972
			H08	SYBR	MYB52	Unkn	ME-72h		33.7844	33.7844	0														Nacl300-2d	33.3709	23.0104	10.3605	12.8332	-2.47266	0.180159	5.55066
			H09	SYBR	MYB52	Unkn	ME-72h		33.9663	33.9663	0														Nacl300-3d	34.6596	24.9429	9.71667	12.8332	-3.11653	0.1153	8.67302
																									Nacl300-4d	33.9046	24.6198	9.2848	12.8332	-3.54841	0.0854718	11.6998
			F07	SYBR	MYB52	Unkn	SA-2h		35.4712	35.4712	0			SA	Oh	2h	4h	8h	24h	48h	72h				Nacl300-7d	34.2434	24.663	9.58043	12.8332	-3.25278	0.10491	9.53199
			F08	SYBR	MYB52	Unkn	SA-2h		33.2177	33.2177	0				33.7018	35.4712	32.905	32.2676	33.5993	33.8046	34.6851				ABA-0d	33.4584	20.6252	12.8332	12.8332	0	1	1
			F09	SYBR	MYB52	Unkn	SA-2h		33.6071	33.6071	0				33.762	33.2177	32.4601	31.7597	34.7475	34.3339	33.5533				ABA-1d	34.568	21.4197	13.1482	12.8332	0.31502	1.24403	0.80384
			G07	SYBR	MYB52	Unkn	SA-4h		32.905	32.905	0				32.9115	33.6071	33.6392	34.2364	33.958		34.6508				ABA-2d	34.1773	21.5451	12.6322	12.8332	-0.201047	0.869919	1.14953
			G08	SYBR	MYB52	Unkn	SA-4h		32.4601	32.4601	0			mean	33.4584	34.0987	33.0014	32.7546	34.1016	34.0693	34.2964				ABA-3d	33.265	22.6707	10.5943	12.8332	-2.23892	0.211845	4.72042
			G09	SYBR	MYB52	Unkn	SA-4h		33.6392	33.6392	0			variance	0.474601	1.20446	0.595441	1.30817	0.587431	0.374292	0.643808				ABA-4d	33.357	22.2028	11.1542	12.8332	-1.67896	0.312309	3.20196
			H07	SYBR	MYB52	Unkn	SA-8h		32.2676	32.2676	0														ABA-7d	32.6136	23.0579	9.55576	12.8332	-3.27744	0.103132	9.69635
			H08	SYBR	MYB52	Unkn	SA-8h		31.7597	31.7597	0
			H09	SYBR	MYB52	Unkn	SA-8h		34.2364	34.2364	0
			F01	SYBR	MYB52	Unkn	SA-24h		33.5993	33.5993	0
			F02	SYBR	MYB52	Unkn	SA-24h		34.7475	34.7475	0
			F03	SYBR	MYB52	Unkn	SA-24h		33.958	33.958	0
			G01	SYBR	MYB52	Unkn	SA-48h		33.8046	33.8046	0
			G02	SYBR	MYB52	Unkn	SA-48h		34.3339	34.3339	0
			G03	SYBR	MYB52	Unkn	SA-48h		32.0714	32.0714	0
			H01	SYBR	MYB52	Unkn	SA-72h		34.6851	34.6851	0
			H02	SYBR	MYB52	Unkn	SA-72h		33.5533	33.5533	0
			H03	SYBR	MYB52	Unkn	SA-72h		34.6508	34.6508	0
			A07	SYBR	MYB52	Unkn	M150-1d		33.7309	33.7309	0			M150	0d	1d	2d	3d	4d	7d
			A08	SYBR	MYB52	Unkn	M150-1d		34.1235	34.1235	0				33.7018	33.7309	36.2897	35.0961	34.8223
			A09	SYBR	MYB52	Unkn	M150-1d		33.9515	33.9515	0				33.762	34.1235		34.0043		34.4749
			B07	SYBR	MYB52	Unkn	M150-2d		36.2897	36.2897	0				32.9115	33.9515	35.486		35.2511	34.4492
			B08	SYBR	MYB52	Unkn	M150-2d		37.7221	37.7221	0			mean	33.4584	33.9353	35.8878	34.5502	35.0367	34.4621
			B09	SYBR	MYB52	Unkn	M150-2d		35.486	35.486	0			variance	0.474601	0.196755	0.568354	0.771991	0.303211	0.0181756
			C07	SYBR	MYB52	Unkn	M150-3d		35.0961	35.0961	0
			C08	SYBR	MYB52	Unkn	M150-3d		34.0043	34.0043	0
			C09	SYBR	MYB52	Unkn	M150-3d		37.3979	37.3979	0
			D07	SYBR	MYB52	Unkn	M150-4d		34.8223	34.8223	0
			D08	SYBR	MYB52	Unkn	M150-4d			0	0
			D09	SYBR	MYB52	Unkn	M150-4d		35.2511	35.2511	0
			E07	SYBR	MYB52	Unkn	M150-7d			0	0
			E08	SYBR	MYB52	Unkn	M150-7d		34.4749	34.4749	0
			E09	SYBR	MYB52	Unkn	M150-7d		34.4492	34.4492	0
			A01	SYBR	MYB52	Unkn	M300-1d		33.9739	33.9739	0			M300	0d	1d	2d	3d	4d	7d
			A02	SYBR	MYB52	Unkn	M300-1d		36.2556	36.2556	0				33.7018	33.9739	32.2269	28.9669	33.5217	32.8703
			A03	SYBR	MYB52	Unkn	M300-1d		35.2309	35.2309	0				33.762		34.0237	29.9228	32.6876	33.2231
			B01	SYBR	MYB52	Unkn	M300-2d		32.2269	32.2269	0				32.9115	35.2309	33.7271		34.6222	32.864
			B02	SYBR	MYB52	Unkn	M300-2d		34.0237	34.0237	0			mean	33.4584	34.6024	33.3259	29.4448	33.6105	32.9858
			B03	SYBR	MYB52	Unkn	M300-2d		33.7271	33.7271	0			variance	0.474601	0.888851	0.963249	0.675881	0.970361	0.205542
			C01	SYBR	MYB52	Unkn	M300-3d		28.9669	28.9669	0
			C02	SYBR	MYB52	Unkn	M300-3d		29.9228	29.9228	0
			C03	SYBR	MYB52	Unkn	M300-3d		32.7934	32.7934	0
			D01	SYBR	MYB52	Unkn	M300-4d		33.5217	33.5217	0
			D02	SYBR	MYB52	Unkn	M300-4d		32.6876	32.6876	0
			D03	SYBR	MYB52	Unkn	M300-4d		34.6222	34.6222	0
			E01	SYBR	MYB52	Unkn	M300-7d		32.8703	32.8703	0
			E02	SYBR	MYB52	Unkn	M300-7d		33.2231	33.2231	0
			E03	SYBR	MYB52	Unkn	M300-7d		32.864	32.864	0
			A04	SYBR	MYB52	Unkn	Nacl150-1d		33.6272	33.6272	0			Nacl150	0d	1d	2d	3d	4d	7d
			A05	SYBR	MYB52	Unkn	Nacl150-1d		35.3254	35.3254	0				33.7018	33.6272	34.4916	33.4495	30.3339
			A06	SYBR	MYB52	Unkn	Nacl150-1d		35.1939	35.1939	0				33.762	35.3254	34.6818	34.0924	30.4497	34.1214
			B04	SYBR	MYB52	Unkn	Nacl150-2d		34.4916	34.4916	0				32.9115	35.1939				33.6156
			B05	SYBR	MYB52	Unkn	Nacl150-2d		34.6818	34.6818	0			mean	33.4584	34.7155	34.5867	33.771	30.3918	33.8685
			B06	SYBR	MYB52	Unkn	Nacl150-2d		32.1522	32.1522	0			variance	0.474601	0.944802	0.134463	0.454603	0.0818677	0.357642
			C04	SYBR	MYB52	Unkn	Nacl150-3d		33.4495	33.4495	0
			C05	SYBR	MYB52	Unkn	Nacl150-3d		34.0924	34.0924	0
			C06	SYBR	MYB52	Unkn	Nacl150-3d		31.0876	31.0876	0
			D04	SYBR	MYB52	Unkn	Nacl150-4d		30.3339	30.3339	0
			D05	SYBR	MYB52	Unkn	Nacl150-4d		30.4497	30.4497	0
			D06	SYBR	MYB52	Unkn	Nacl150-4d		34.2052	34.2052	0
			E04	SYBR	MYB52	Unkn	Nacl150-7d		27.8626	27.8626	0
			E05	SYBR	MYB52	Unkn	Nacl150-7d		34.1214	34.1214	0
			E06	SYBR	MYB52	Unkn	Nacl150-7d		33.6156	33.6156	0
			A07	SYBR	MYB52	Unkn	Nacl300-1d		34.496	34.496	0			Nacl300	0d	1d	2d	3d	4d	7d
			A08	SYBR	MYB52	Unkn	Nacl300-1d		32.9015	32.9015	0				33.7018	34.496	34.1657	34.939	33.7307	33.7263
			A09	SYBR	MYB52	Unkn	Nacl300-1d		33.8992	33.8992	0				33.762	32.9015	33.0769	34.8706	34.0231	35.2017
			B07	SYBR	MYB52	Unkn	Nacl300-2d		34.1657	34.1657	0				32.9115	33.8992	32.8702	34.1692	33.9601	33.8023
			B08	SYBR	MYB52	Unkn	Nacl300-2d		33.0769	33.0769	0			mean	33.4584	33.7656	33.3709	34.6596	33.9046	34.2434
			B09	SYBR	MYB52	Unkn	Nacl300-2d		32.8702	32.8702	0			variance	0.474601	0.805615	0.696017	0.426067	0.153866	0.830761
			C07	SYBR	MYB52	Unkn	Nacl300-3d		34.939	34.939	0
			C08	SYBR	MYB52	Unkn	Nacl300-3d		34.8706	34.8706	0
			C09	SYBR	MYB52	Unkn	Nacl300-3d		34.1692	34.1692	0
			D07	SYBR	MYB52	Unkn	Nacl300-4d		33.7307	33.7307	0
			D08	SYBR	MYB52	Unkn	Nacl300-4d		34.0231	34.0231	0
			D09	SYBR	MYB52	Unkn	Nacl300-4d		33.9601	33.9601	0
			E07	SYBR	MYB52	Unkn	Nacl300-7d		33.7263	33.7263	0
			E08	SYBR	MYB52	Unkn	Nacl300-7d		35.2017	35.2017	0
			E09	SYBR	MYB52	Unkn	Nacl300-7d		33.8023	33.8023	0
			A07	SYBR	MYB52	Unkn	ABA-1d		33.8024	33.8024	0			ABA	0d	1d	2d	3d	4d	7d
			A08	SYBR	MYB52	Unkn	ABA-1d		35.8469	35.8469	0				33.7018		33.7345	32.8143	33.2509	32.6863
			A09	SYBR	MYB52	Unkn	ABA-1d		33.2891	33.2891	0				33.762	35.8469	34.0967	33.7939	32.9729	32.7138
			B07	SYBR	MYB52	Unkn	ABA-2d		33.7345	33.7345	0				32.9115	33.2891	34.7006	33.1868	33.8473	32.4409
			B08	SYBR	MYB52	Unkn	ABA-2d		34.0967	34.0967	0			mean	33.4584	34.568	34.1773	33.265	33.357	32.6136
			B09	SYBR	MYB52	Unkn	ABA-2d		34.7006	34.7006	0			variance	0.474601	1.80866	0.488052	0.494468	0.446714	0.150264
			C07	SYBR	MYB52	Unkn	ABA-3d		32.8143	32.8143	0
			C08	SYBR	MYB52	Unkn	ABA-3d		33.7939	33.7939	0
			C09	SYBR	MYB52	Unkn	ABA-3d		33.1868	33.1868	0
			D07	SYBR	MYB52	Unkn	ABA-4d		33.2509	33.2509	0				root	stem	leaf	flower	Protocorms
			D08	SYBR	MYB52	Unkn	ABA-4d		32.9729	32.9729	0				32.0789	33.7967	33.299	33.0148	33.6806
			D09	SYBR	MYB52	Unkn	ABA-4d		33.8473	33.8473	0				32.9666	32.6915	33.5601	32.7724	34.0433
			E07	SYBR	MYB52	Unkn	ABA-7d		32.6863	32.6863	0				32.7187	31.2187
			E08	SYBR	MYB52	Unkn	ABA-7d		32.7138	32.7138	0			mean	32.5881	32.569	33.4296	32.8936	33.8619
			E09	SYBR	MYB52	Unkn	ABA-7d		32.4409	32.4409	0			variance	0.458038	1.29336	0.184662	0.171425	0.256502
