# Supplementary material for: Genome-wide identification and expression analyses of R2R3-MYB transcription factor genes from two Orchid species
Source: PeerJ. 2020 Sep 1;8:e9781. doi: 10.7717/peerj.9781 (PMC7473048; doi:10.7717/peerj.9781)
Supplement: Supplemental Information 12 [file peerj-08-9781-s012.xls]

## Sheet: Sheet1
A07	SYBR	MYB69	0h	26.7975		CK-MYB69	0h	2h	4h	8h	24h	48h	72h	4d	7d
A08	SYBR	MYB69	0h	26.8006			26.7975	29.1303	28.8642	27.0648	28.779	29.3968	29.9517	28.7369	28.6094		CK-0h	26.9447	20.6252	6.3195	6.3195	0	1	1
A09	SYBR	MYB69	0h	27.2361			26.8006	30.3189	28.8913	26.7429	28.4229	29.6729	30.5908	28.9756	28.9507		CK-2h	29.8	22.6242	7.17581	6.3195	0.856306	1.8104	0.552365
B07	SYBR	MYB69	2h	29.1303			27.2361	29.9508	28.6341	26.8825	28.3353	29.4175	30.2329	28.229	29.2617		CK-4h	28.7965	22.7339	6.06261	6.3195	-0.256887	0.836892	1.1949
B08	SYBR	MYB69	2h	30.3189		mean	26.9447	29.8	28.7965	26.8968	28.5124	29.4957	30.2585	28.6472	28.9406		CK-8h	26.8968	21.7878	5.10894	6.3195	-1.21056	0.4321	2.31428
B09	SYBR	MYB69	2h	29.9508		variance	0.252351	0.608519	0.141369	0.16142	0.235027	0.153765	0.320272	0.381276	0.326287		CK-24h	28.5124	21.3297	7.18271	6.3195	0.863208	1.81908	0.549729
C07	SYBR	MYB69	4h	28.8642													CK-48h	29.4957	21.0384	8.4573	6.3195	2.1378	4.40091	0.227226
C08	SYBR	MYB69	4h	28.8913													CK-72h	30.2585	20.7572	9.50125	6.3195	3.18175	9.07407	0.110204
C09	SYBR	MYB69	4h	28.6341													CK-4d	28.6472	20.8022	7.84498	6.3195	1.52548	2.87882	0.347365
D07	SYBR	MYB69	8h	27.0648													CK-7d	28.9406	21.3134	7.62715	6.3195	1.30765	2.47538	0.403978
D08	SYBR	MYB69	8h	26.7429
D09	SYBR	MYB69	8h	26.8825													Me-0h	26.9447	20.6252	6.3195	6.3195	0	1	1
E07	SYBR	MYB69	24h	28.779													Me-2h	29.3062	22.1473	7.15897	6.3195	0.839474	1.7894	0.558847
E08	SYBR	MYB69	24h	28.4229													Me-4h	32.0034	25.2493	6.75404	6.3195	0.43454	1.35148	0.73993
E09	SYBR	MYB69	24h	28.3353													Me-8h	30.0842	21.163	8.92113	6.3195	2.60163	6.06972	0.164752
F07	SYBR	MYB69	48h	29.3968													Me-24h	30.7302	23.8106	6.91954	6.3195	0.600043	1.51576	0.659734
F08	SYBR	MYB69	48h	29.6729													Me-48h	30.6395	22.6602	7.97925	6.3195	1.65975	3.15962	0.316493
F09	SYBR	MYB69	48h	29.4175													Me-72h	31.4135	23.0424	8.37111	6.3195	2.05161	4.14569	0.241215
G07	SYBR	MYB69	72h	29.9517
G08	SYBR	MYB69	72h	30.5908		A07	SYBR	MYB69	CK-7d	28.6094							SA-0h	26.9447	20.6252	6.3195	6.3195	0	1	1
G09	SYBR	MYB69	72h	30.2329		A08	SYBR	MYB69	CK-7d	28.9507							SA-2h	31.0791	26.2377	4.84146	6.3195	-1.47804	0.358977	2.7857
H07	SYBR	MYB69	4d	28.7369		A09	SYBR	MYB69	CK-7d	29.2617							SA-4h	30.5303	23.1908	7.33956	6.3195	1.02006	2.028	0.493096
H08	SYBR	MYB69	4d	28.9756													SA-8h	31.1723	23.0422	8.13018	6.3195	1.81068	3.50807	0.285057
H09	SYBR	MYB69	4d	28.229													SA-24h	31.1525	24.7201	6.43239	6.3195	0.112887	1.08139	0.924736
																	SA-48h	32.2425	22.6112	9.63127	6.3195	3.31177	9.92981	0.100707
A07	SYBR	MYB69	META-2h	29.089		MeJA-MYB69	0h	2h	4h	8h	24h	48h	72h				SA-72h	32.6687	25.8906	6.77815	6.3195	0.45865	1.37426	0.727667
A08	SYBR	MYB69	META-2h	29.3773			26.7975	29.089	31.7575	29.9162	31.1913	30.5297	31.1939
A09	SYBR	MYB69	META-2h	29.4524			26.8006	29.3773	31.8464	29.7669	30.4804	30.7493	31.4539				M150-0d	26.9447	20.6252	6.3195	6.3195	0	1	1
B07	SYBR	MYB69	META-4h	31.7575			27.2361	29.4524	32.4063	30.5694	30.5188		31.5926				M150-1d	31.5255	22.0434	9.48214	6.3195	3.16264	8.95467	0.111674
B08	SYBR	MYB69	META-4h	31.8464		mean	26.9447	29.3062	32.0034	30.0842	30.7302	30.6395	31.4135				M150-2d	31.1462	21.8049	9.34137	6.3195	3.02187	8.12219	0.12312
B09	SYBR	MYB69	META-4h	32.4063		variance	0.252351	0.191839	0.351739	0.426796	0.399839	0.155258	0.202427				M150-3d	29.532	25.402	4.12998	6.3195	-2.18952	0.219225	4.56153
C07	SYBR	MYB69	META-8h	29.9162													M150-4d	30.5005	21.6373	8.86316	6.3195	2.54366	5.83065	0.171507
C08	SYBR	MYB69	META-8h	29.7669													M150-7d	31.0365	23.6594	7.37714	6.3195	1.05764	2.08152	0.480418
C09	SYBR	MYB69	META-8h	30.5694
D07	SYBR	MYB69	META-24h	31.1913													M300-0d	26.9447	20.6252	6.3195	6.3195	0	1	1
D08	SYBR	MYB69	META-24h	30.4804													M300-1d	32.4396	26.4561	5.98344	6.3195	-0.33606	0.792202	1.2623
D09	SYBR	MYB69	META-24h	30.5188													M300-2d	33.1255	25.402	7.7235	6.3195	1.404	2.64635	0.377879
E07	SYBR	MYB69	META-48h	30.5297													M300-3d	31.493	22.3207	9.1723	6.3195	2.8528	7.22402	0.138427
E08	SYBR	MYB69	META-48h	30.7493													M300-4d	31.7487	21.7957	9.953	6.3195	3.6335	12.4106	0.0805766
E09	SYBR	MYB69	META-48h	32.052													M300-7d	31.6408	24.6532	6.98755	6.3195	0.668046	1.58892	0.629358
F07	SYBR	MYB69	META-72h	31.1939
F08	SYBR	MYB69	META-72h	31.4539													Nacl150-0d	26.9447	20.6252	6.3195	6.3195	0	1	1
F09	SYBR	MYB69	META-72h	31.5926													Nacl150-1d	30.607	22.5045	8.10254	6.3195	1.78304	3.4415	0.290571
																	Nacl150-2d	31.2227	23.3517	7.87098	6.3195	1.55148	2.93118	0.341159
C07	SYBR	MYB69	SA-2h	27.5696		SA-MYB69	0h	2h	4h	8h	24h	48h	72h				Nacl150-3d	31.3247	23.1799	8.14481	6.3195	1.82531	3.54382	0.282181
C08	SYBR	MYB69	SA-2h	31.2869			26.7975		30.8374	30.8709	30.4872	31.4475	32.3763				Nacl150-4d	30.9237	22.8787	8.045	6.3195	1.7255	3.30694	0.302394
C09	SYBR	MYB69	SA-2h	30.8713			26.8006	31.2869	30.6905	31.0526	31.5365	33.0308	32.8081				Nacl150-7d	31.1781	22.2915	8.88651	6.3195	2.56701	5.92579	0.168754
D07	SYBR	MYB69	SA-4h	30.8374			27.2361	30.8713	30.0631	31.5936	31.4337	32.2491	32.8218
D08	SYBR	MYB69	SA-4h	30.6905		mean	26.9447	31.0791	30.5303	31.1723	31.1525	32.2425	32.6687				Nacl300-0d	26.9447	20.6252	6.3195	6.3195	0	1	1
D09	SYBR	MYB69	SA-4h	30.0631		variance	0.252351	0.293869	0.411249	0.375939	0.578454	0.791625	0.25335				Nacl300-1d	30.6521	22.3107	8.34139	6.3195	2.02189	4.06114	0.246236
E07	SYBR	MYB69	SA-8h	30.8709													Nacl300-2d	31.5383	23.0104	8.52786	6.3195	2.20836	4.62149	0.216381
E08	SYBR	MYB69	SA-8h	31.0526													Nacl300-3d	31.556	24.9429	6.61307	6.3195	0.293574	1.22567	0.815878
E09	SYBR	MYB69	SA-8h	31.5936													Nacl300-4d	32.3	24.6198	7.68016	6.3195	1.36066	2.56802	0.389405
F07	SYBR	MYB69	SA-24h	30.4872													Nacl300-7d	32.391	24.663	7.72795	6.3195	1.40845	2.65451	0.376717
F08	SYBR	MYB69	SA-24h	31.5365
F09	SYBR	MYB69	SA-24h	31.4337													ABA-0d	26.9447	20.6252	6.3195	6.3195	0	1	1
G07	SYBR	MYB69	SA-48h	31.4475													ABA-1d	30.4626	21.4197	9.04283	6.3195	2.72333	6.60393	0.151425
G08	SYBR	MYB69	SA-48h	33.0308													ABA-2d	32.6282	21.5451	11.0831	6.3195	4.76358	27.1631	0.0368146
G09	SYBR	MYB69	SA-48h	32.2491													ABA-3d	32.3163	22.6707	9.64561	6.3195	3.32611	10.029	0.0997107
H07	SYBR	MYB69	SA-72h	32.3763													ABA-4d	30.5901	22.2028	8.3873	6.3195	2.0678	4.19248	0.238522
H08	SYBR	MYB69	SA-72h	32.8081													ABA-7d	31.0289	23.0579	7.97106	6.3195	1.65156	3.14172	0.318297
H09	SYBR	MYB69	SA-72h	32.8218
F07	SYBR	MYB69	ABA-1d	30.6971		ABA-MYB69	0d	1d	2d	3d	4d	7d
F08	SYBR	MYB69	ABA-1d	30.7246			26.7975	30.6971		32.5477	30.7154	31.4524
F09	SYBR	MYB69	ABA-1d	29.9661			26.8006	30.7246	32.6745	32.1945	30.9838	30.6471
G07	SYBR	MYB69	ABA-2d	33.8921			27.2361	29.9661	32.5818	32.2068	30.0711	30.9873
G08	SYBR	MYB69	ABA-2d	32.6745		mean	26.9447	30.4626	32.6282	32.3163	30.5901	31.0289
G09	SYBR	MYB69	ABA-2d	32.5818		variance	0.252351	0.430208	0.06555	0.200421	0.469066	0.404254
H07	SYBR	MYB69	ABA-3d	32.5477
H08	SYBR	MYB69	ABA-3d	32.1945
H09	SYBR	MYB69	ABA-3d	32.2068
A07	SYBR	MYB69	ABA-4d	30.7154
A08	SYBR	MYB69	ABA-4d	30.9838
A09	SYBR	MYB69	ABA-4d	30.0711
B07	SYBR	MYB69	ABA-7d	31.4524
B08	SYBR	MYB69	ABA-7d	30.6471
B09	SYBR	MYB69	ABA-7d	30.9873
D07	SYBR	MYB69	mannitol150-1d	31.5757		mannitol150-MYB69	0d	1d	2d	3d	4d	7d
D08	SYBR	MYB69	mannitol150-1d	31.1217			26.7975	31.5757	31.3597	29.7804	30.4242	30.8566
D09	SYBR	MYB69	mannitol150-1d	31.8791			26.8006	31.1217	30.9327	29.2836	30.4494	31.2164
E07	SYBR	MYB69	mannitol150-2d	31.3597			27.2361	31.8791			30.6279
E08	SYBR	MYB69	mannitol150-2d	30.9327		mean	26.9447	31.5255	31.1462	29.532	30.5005	31.0365
E09	SYBR	MYB69	mannitol150-2d		※	variance	0.252351	0.381144	0.301928	0.351331	0.111056	0.254412
F07	SYBR	MYB69	mannitol150-3d	29.7804
F08	SYBR	MYB69	mannitol150-3d	29.2836
F09	SYBR	MYB69	mannitol150-3d	30.2536
G07	SYBR	MYB69	mannitol150-4d	30.4242
G08	SYBR	MYB69	mannitol150-4d	30.4494
G09	SYBR	MYB69	mannitol150-4d	30.6279
H07	SYBR	MYB69	mannitol150-7d	30.8566
H08	SYBR	MYB69	mannitol150-7d	31.2164
H09	SYBR	MYB69	mannitol150-7d	31.4935	※
A07	SYBR	MYB69	mannitol300-1d	33.4624		mannitol300-MYB69	0d	1d	2d	3d	4d	7d
A08	SYBR	MYB69	mannitol300-1d	32.3054			26.7975		33.2696	31.6105		31.3861
A09	SYBR	MYB69	mannitol300-1d	32.5738			26.8006	32.3054	33.1364	31.4612	32.1735	31.8954
B07	SYBR	MYB69	mannitol300-2d	33.2696			27.2361	32.5738	32.9706	31.4072	31.3239
B08	SYBR	MYB69	mannitol300-2d	33.1364		mean	26.9447	32.4396	33.1255	31.493	31.7487	31.6408
B09	SYBR	MYB69	mannitol300-2d	32.9706		variance	0.252351	0.189787	0.149799	0.105281	0.600792	0.360182
C07	SYBR	MYB69	mannitol300-3d	31.6105
C08	SYBR	MYB69	mannitol300-3d	31.4612
C09	SYBR	MYB69	mannitol300-3d	31.4072
D07	SYBR	MYB69	mannitol300-4d		※※
D08	SYBR	MYB69	mannitol300-4d	32.1735
D09	SYBR	MYB69	mannitol300-4d	31.3239
E07	SYBR	MYB69	mannitol300-7d	31.3861
E08	SYBR	MYB69	mannitol300-7d	31.8954
E09	SYBR	MYB69	mannitol300-7d	32.457
G07	SYBR	MYB69	NACL300-1d	30.8143		NACL300-MYB69	0d	1d	2d	3d	4d	7d
G08	SYBR	MYB69	NACL300-1d	30.6248			26.7975	30.8143	32.0522	31.3725	32.7703	32.5421
G09	SYBR	MYB69	NACL300-1d	30.5172			26.8006	30.6248	31.143		31.8905	32.4338
H07	SYBR	MYB69	NACL300-2d	32.0522			27.2361	30.5172	31.4195	31.7396	32.2391	32.1969
H08	SYBR	MYB69	NACL300-2d	31.143		mean	26.9447	30.6521	31.5383	31.556	32.3	32.391
H09	SYBR	MYB69	NACL300-2d	31.4195		variance	0.252351	0.150408	0.466076	0.259583	0.443047	0.176546
H04	SYBR	MYB69	Nacl300-3d	31.3725
H05	SYBR	MYB69	Nacl300-3d	33.2636
H06	SYBR	MYB69	Nacl300-3d	31.7396
B07	SYBR	MYB69	NACL300-4d	32.7703
B08	SYBR	MYB69	NACL300-4d	31.8905
B09	SYBR	MYB69	NACL300-4d	32.2391
C07	SYBR	MYB69	NACL300-7d	32.5421
C08	SYBR	MYB69	NACL300-7d	32.4338
C09	SYBR	MYB69	NACL300-7d	32.1969
B07	SYBR	MYB69	NACL150-1d	30.334		NACL150-MYB69	0d	1d	2d	3d	4d	7d
B08	SYBR	MYB69	NACL150-1d	30.9568			26.7975	30.334	31.0466	30.9255	31.0027	31.1502
B09	SYBR	MYB69	NACL150-1d	30.5302			26.8006	30.9568	31.1975	31.4553	30.4928	31.0648
C07	SYBR	MYB69	NACL150-2d	31.0466			27.2361	30.5302	31.4239	31.5933	31.2757	31.3191
C08	SYBR	MYB69	NACL150-2d	31.1975		mean	26.9447	30.607	31.2227	31.3247	30.9237	31.1781
C09	SYBR	MYB69	NACL150-2d	31.4239		variance	0.252351	0.318426	0.189898	0.35254	0.397344	0.129431
D07	SYBR	MYB69	NACL150-3d	30.9255
D08	SYBR	MYB69	NACL150-3d	31.4553
D09	SYBR	MYB69	NACL150-3d	31.5933			root	stem	leaf	flower	Protocorms
E07	SYBR	MYB69	NACL150-4d	31.0027			30.1149	28.4236	30.8455	27.7031	30.1854
E08	SYBR	MYB69	NACL150-4d	30.4928			30.21	28.6563	31.3298	28.9001	29.6503
E09	SYBR	MYB69	NACL150-4d	31.2757			30.3222	28.8719	31.6264	29.0838	30.0544
F07	SYBR	MYB69	NACL150-7d	31.1502		mean	30.2157	28.6506	31.2672	28.5623	29.9634
F08	SYBR	MYB69	NACL150-7d	31.0648		variance	0.103759	0.224206	0.394188	0.749767	0.278916
F09	SYBR	MYB69	NACL150-7d	31.3191
