# Supplementary material for: Genome-wide identification and expression analyses of R2R3-MYB transcription factor genes from two Orchid species
Source: PeerJ. 2020 Sep 1;8:e9781. doi: 10.7717/peerj.9781 (PMC7473048; doi:10.7717/peerj.9781)
Supplement: Supplemental Information 13 [file peerj-08-9781-s013.xlsx]

## Sheet: 0
	Well	Fluor	Target	Content	Sample	Biological Set Name	Cq	Cq Mean	Cq Std. Dev	Starting Quantity (SQ)	Log Starting Quantity	SQ Mean	SQ Std. Dev	Set Point	Well Note
	A10	SYBR	MYB29	Unkn	CK-0h		24.9963	24.9963	0				0	68			CK	0h	2h	4h	8h	24h	48h	72h	4d	7d
	A11	SYBR	MYB29	Unkn	CK-0h		25.173	25.173	0				0	68				24.9963	24.7814	27.2775	26.3311	24.5802	25.2376	26.4426	28.4077			CK-0h	25.1262	20.6252	4.50097	4.50097	0	1	1
	A12	SYBR	MYB29	Unkn	CK-0h		25.2093	25.2093	0				0	68				25.173	25.2305	27.2856	26.4264	24.9262	25.2174	26.3445	28.4841	28.2452		CK-2h	24.9151	22.6242	2.29092	4.50097	-2.21006	0.216126	4.62693
	B10	SYBR	MYB29	Unkn	CK-2h		24.7814	24.7814	0				0	68				25.2093	24.7335	27.2274	26.1964	24.4132	25.2645	26.2263	28.4752	28.4246		CK-4h	27.2635	22.7339	4.52957	4.50097	0.0285985	1.02002	0.980372
	B11	SYBR	MYB29	Unkn	CK-2h		25.2305	25.2305	0				0	68				25.1262	24.9151	27.2635	26.318	24.6398	25.2399	26.3378	28.4556	28.3349		CK-8h	26.318	21.7878	4.53014	4.50097	0.0291688	1.02042	0.979985
	B12	SYBR	MYB29	Unkn	CK-2h		24.7335	24.7335	0				0	68				0.113929	0.274175	0.0315409	0.115583	0.261634	0.0236309	0.108285	0.0417866	0.126917		CK-24h	24.6398	21.3297	3.31015	4.50097	-1.19082	0.438053	2.28283
	C10	SYBR	MYB29	Unkn	CK-4h		27.2775	27.2775	0				0	68														CK-48h	25.2399	21.0384	4.20143	4.50097	-0.299547	0.812508	1.23076
	C11	SYBR	MYB29	Unkn	CK-4h		27.2856	27.2856	0				0	68														CK-72h	26.3378	20.7572	5.5806	4.50097	1.07963	2.1135	0.47315
	C12	SYBR	MYB29	Unkn	CK-4h		27.2274	27.2274	0				0	68														CK-4d	28.4556	20.8022	7.65345	4.50097	3.15248	8.8918	0.112463
	D10	SYBR	MYB29	Unkn	CK-8h		26.3311	26.3311	0				0	68														CK-7d	28.3349	21.3134	7.02148	4.50097	2.5205	5.73782	0.174282
	D11	SYBR	MYB29	Unkn	CK-8h		26.4264	26.4264	0				0	68
	D12	SYBR	MYB29	Unkn	CK-8h		26.1964	26.1964	0				0	68														Me-0h	25.1262	20.6252	4.50097	4.50097	0	1	1
	E10	SYBR	MYB29	Unkn	CK-24h		24.5802	24.5802	0				0	68														Me-2h	30.0415	22.1473	7.89425	4.50097	3.39328	10.507	0.0951746
	E11	SYBR	MYB29	Unkn	CK-24h		24.9262	24.9262	0				0	68														Me-4h	30.5282	25.2493	5.27888	4.50097	0.777907	1.71464	0.583212
	E12	SYBR	MYB29	Unkn	CK-24h		24.4132	24.4132	0				0	68														Me-8h	29.4328	21.163	8.26973	4.50097	3.76876	13.6304	0.0733654
	F10	SYBR	MYB29	Unkn	CK-48h		25.2376	25.2376	0				0	68														Me-24h	30.2992	23.8106	6.48861	4.50097	1.98763	3.96586	0.252152
	F11	SYBR	MYB29	Unkn	CK-48h		25.2174	25.2174	0				0	68														Me-48h	30.3363	22.6602	7.676	4.50097	3.17503	9.03189	0.110719
	F12	SYBR	MYB29	Unkn	CK-48h		25.2645	25.2645	0				0	68														Me-72h	30.2684	23.0424	7.22603	4.50097	2.72505	6.61184	0.151244
	G10	SYBR	MYB29	Unkn	CK-72h		26.4426	26.4426	0				0	68
	G11	SYBR	MYB29	Unkn	CK-72h		26.3445	26.3445	0				0	68														SA-0h	25.1262	20.6252	4.50097	4.50097	0	1	1
	G12	SYBR	MYB29	Unkn	CK-72h		26.2263	26.2263	0				0	68														SA-2h	25.666	26.2377	-0.5717	4.50097	-5.07267	0.0297148	33.6532
	H10	SYBR	MYB29	Unkn	CK-4d		28.4077	28.4077	0				0	68														SA-4h	26.3765	23.1908	3.18572	4.50097	-1.31525	0.401856	2.48845
	H11	SYBR	MYB29	Unkn	CK-4d		28.4841	28.4841	0				0	68														SA-8h	25.3812	23.0422	2.33899	4.50097	-2.16198	0.223449	4.47529
	H12	SYBR	MYB29	Unkn	CK-4d		28.4752	28.4752	0				0	68														SA-24h	26.6669	24.7201	1.94681	4.50097	-2.55416	0.170263	5.87326
	F04	SYBR	MYB29	Unkn	CK-7d		27.1733	27.1733					0	68														SA-48h	28.2584	22.6112	5.64717	4.50097	1.1462	2.2133	0.451814
	F05	SYBR	MYB29	Unkn	CK-7d		28.2452	28.2452					0	68														SA-72h	31.4364	25.8906	5.54585	4.50097	1.04487	2.06318	0.484688
	F06	SYBR	MYB29	Unkn	CK-7d		28.4246	28.4246					0	68
													0	68														M150-0d	25.1262	20.6252	4.50097	4.50097	0	1	1
	F04	SYBR	MYB29	Unkn	Me-2h		29.8894	29.8894	0				0	68			MeJa	0h	2h	4h	8h	24h	48h	72h				M150-1d	31.3242	22.0434	9.28084	4.50097	4.77987	27.4716	0.0364013
	F05	SYBR	MYB29	Unkn	Me-2h		30.0463	30.0463	0				0	68				24.9963	29.8894	30.4978	29.3578	30.3782	30.3073	30.3709				M150-2d	31.4998	21.8049	9.69495	4.50097	5.19398	36.6052	0.0273185
	F06	SYBR	MYB29	Unkn	Me-2h		30.1888	30.1888	0				0	68				25.173	30.0463	30.406	29.3235	30.319	30.3088	30.1598				M150-3d	27.6117	25.402	2.20965	4.50097	-2.29132	0.204289	4.89504
	G04	SYBR	MYB29	Unkn	Me-4h		30.4978	30.4978	0				0	68				25.2093	30.1888	30.6809	29.617	30.2005	30.3927	30.2745				M150-4d	27.7666	21.6373	6.12928	4.50097	1.62831	3.0915	0.323468
	G05	SYBR	MYB29	Unkn	Me-4h		30.406	30.406	0				0	68				25.1262	30.0415	30.5282	29.4328	30.2992	30.3363	30.2684				M150-7d	30.4966	23.6594	6.83722	4.50097	2.33625	5.04988	0.198024
	G06	SYBR	MYB29	Unkn	Me-4h		30.6809	30.6809	0				0	68				0.113929	0.149777	0.13996	0.160457	0.090464	0.0488643	0.105664
	H04	SYBR	MYB29	Unkn	Me-8h		29.3578	29.3578	0				0	68														M300-0d	25.1262	20.6252	4.50097	4.50097	0	1	1
	H05	SYBR	MYB29	Unkn	Me-8h		29.3235	29.3235	0				0	68														M300-1d	32.2727	26.4561	5.81659	4.50097	1.31562	2.48909	0.401753
	H06	SYBR	MYB29	Unkn	Me-8h		29.617	29.617	0				0	68														M300-2d	32.9708	25.402	7.56872	4.50097	3.06775	8.38464	0.119266
	F07	SYBR	MYB29	Unkn	Me-24h		30.3782	30.3782	0				0	68														M300-3d	31.5323	22.3207	9.21159	4.50097	4.71062	26.1841	0.0381911
	F08	SYBR	MYB29	Unkn	Me-24h		30.319	30.319	0				0	68														M300-4d	30.4298	21.7957	8.63407	4.50097	4.13309	17.5463	0.0569921
	F09	SYBR	MYB29	Unkn	Me-24h		30.2005	30.2005	0				0	68														M300-7d	29.8849	24.6532	5.23168	4.50097	0.730708	1.65945	0.602608
	G07	SYBR	MYB29	Unkn	Me-48h		30.3073	30.3073	0				0	68
	G08	SYBR	MYB29	Unkn	Me-48h		30.3088	30.3088	0				0	68														Nacl150-0d	25.1262	20.6252	4.50097	4.50097	0	1	1
	G09	SYBR	MYB29	Unkn	Me-48h		30.3927	30.3927	0				0	68														Nacl150-1d	34.0445	22.5045	11.5401	4.50097	7.03909	131.516	0.00760364
	H07	SYBR	MYB29	Unkn	Me-72h		30.3709	30.3709	0				0	68														Nacl150-2d	34.0786	23.3517	10.7268	4.50097	6.22587	74.8471	0.0133606
	H08	SYBR	MYB29	Unkn	Me-72h		30.1598	30.1598	0				0	68														Nacl150-3d	33.5416	23.1799	10.3618	4.50097	5.86078	58.1125	0.017208
	H09	SYBR	MYB29	Unkn	Me-72h		30.2745	30.2745	0				0	68														Nacl150-4d	33.6709	22.8787	10.7922	4.50097	6.2912	78.314	0.0127691
													0	68														Nacl150-7d	33.0572	22.2915	10.7657	4.50097	6.26472	76.89	0.0130056
	F04	SYBR	MYB29	Unkn	SA-2h		25.6681	25.6681	0				0	68			SA	Oh	2h	4h	8h	24h	48h	72h
	F05	SYBR	MYB29	Unkn	SA-2h		25.6638	25.6638	0				0	68				24.9963	25.6681	26.0372		26.4891	28.2464					Nacl300-0d	25.1262	20.6252	4.50097	4.50097	0	1	1
	F06	SYBR	MYB29	Unkn	SA-2h		26.8878	26.8878	0				0	68				25.173	25.6638	26.6959	25.4176	26.625	28.2009	31.2815				Nacl300-1d	32.6522	22.3107	10.3414	4.50097	5.84047	57.3003	0.0174519
	G04	SYBR	MYB29	Unkn	SA-4h		26.0372	26.0372	0				0	68				25.2093		26.3963	25.3448	26.8867	28.3278	31.5913				Nacl300-2d	31.4927	23.0104	8.48233	4.50097	3.98136	15.7946	0.0633127
	G05	SYBR	MYB29	Unkn	SA-4h		26.6959	26.6959	0				0	68				25.1262	25.666	26.3765	25.3812	26.6669	28.2584	31.4364				Nacl300-3d	35.0369	24.9429	10.094	4.50097	5.59299	48.268	0.0207177
	G06	SYBR	MYB29	Unkn	SA-4h		26.3963	26.3963	0				0	68				0.113929	0.00298507	0.329788	0.0514923	0.202088	0.0642986	0.219115				Nacl300-4d	32.3459	24.6198	7.72606	4.50097	3.22509	9.3508	0.106943
	H04	SYBR	MYB29	Unkn	SA-8h		26.8745	26.8745	0				0	68														Nacl300-7d	32.8803	24.663	8.21726	4.50097	3.71628	13.1435	0.076083
	H05	SYBR	MYB29	Unkn	SA-8h		25.4176	25.4176	0				0	68
	H06	SYBR	MYB29	Unkn	SA-8h		25.3448	25.3448	0				0	68														ABA-0d	25.1262	20.6252	4.50097	4.50097	0	1	1
	F01	SYBR	MYB29	Unkn	SA-24h		26.4891	26.4891	0				0	68														ABA-1d	31.1422	21.4197	9.72247	4.50097	5.22149	37.3101	0.0268024
	F02	SYBR	MYB29	Unkn	SA-24h		26.625	26.625	0				0	68														ABA-2d	32.4132	21.5451	10.8681	4.50097	6.36709	82.5441	0.0121147
	F03	SYBR	MYB29	Unkn	SA-24h		26.8867	26.8867	0				0	68														ABA-3d	31.8333	22.6707	9.16256	4.50097	4.66159	25.3092	0.0395113
	G01	SYBR	MYB29	Unkn	SA-48h		28.2464	28.2464	0				0	68														ABA-4d	32.0173	22.2028	9.81448	4.50097	5.3135	39.7671	0.0251464
	G02	SYBR	MYB29	Unkn	SA-48h		28.2009	28.2009	0				0	68														ABA-7d	30.3985	23.0579	7.34066	4.50097	2.83969	7.15866	0.139691
	G03	SYBR	MYB29	Unkn	SA-48h		28.3278	28.3278	0				0	68
	H01	SYBR	MYB29	Unkn	SA-72h		30.1986	30.1986	0				0	68
	H02	SYBR	MYB29	Unkn	SA-72h		31.2815	31.2815	0				0	68
	H03	SYBR	MYB29	Unkn	SA-72h		31.5913	31.5913	0				0	68
													0	68
	A04	SYBR	MYB29	Unkn	mannitol 150-1d		30.3372	30.3372	0				0	68			mannitol 150	0d	1d	2d	3d	4d	7d
	A05	SYBR	MYB29	Unkn	mannitol 150-1d		31.1276	31.1276	0				0	68				24.9963		31.4599		27.4721	30.772
	A06	SYBR	MYB29	Unkn	mannitol 150-1d		31.5208	31.5208	0				0	68				25.173	31.1276	31.8188	27.5191		30.2598
	B04	SYBR	MYB29	Unkn	mannitol 150-2d		31.4599	31.4599	0				0	68				25.2093	31.5208	31.2207	27.7042	28.061	30.4581
	B05	SYBR	MYB29	Unkn	mannitol 150-2d		31.8188	31.8188	0				0	68				25.1262	31.3242	31.4998	27.6117	27.7666	30.4966
	B06	SYBR	MYB29	Unkn	mannitol 150-2d		31.2207	31.2207	0				0	68				0.113929	0.278035	0.301053	0.130889	0.416416	0.258284
	C04	SYBR	MYB29	Unkn	mannitol 150-3d		28.4943	28.4943	0				0	68
	C05	SYBR	MYB29	Unkn	mannitol 150-3d		27.5191	27.5191	0				0	68
	C06	SYBR	MYB29	Unkn	mannitol 150-3d		27.7042	27.7042	0				0	68
	D04	SYBR	MYB29	Unkn	mannitol 150-4d		27.4721	27.4721	0				0	68
	D05	SYBR	MYB29	Unkn	mannitol 150-4d		30.2826	30.2826	0				0	68
	D06	SYBR	MYB29	Unkn	mannitol 150-4d		28.061	28.061	0				0	68
	E04	SYBR	MYB29	Unkn	mannitol 150-7d		30.772	30.772	0				0	68
	E05	SYBR	MYB29	Unkn	mannitol 150-7d		30.2598	30.2598	0				0	68
	E06	SYBR	MYB29	Unkn	mannitol 150-7d		30.4581	30.4581	0				0	68
													0	68
	A01	SYBR	MYB29	Unkn	mannitol 300-1d		31.3449	31.3449	0				0	68			mannitol 300	0d	1d	2d	3d	4d	7d
	A02	SYBR	MYB29	Unkn	mannitol 300-1d		32.532	32.532	0				0	68				24.9963		32.8171	31.4205		30.0607
	A03	SYBR	MYB29	Unkn	mannitol 300-1d		32.0135	32.0135	0				0	68				25.173	32.532	32.9868	31.644	30.5887	29.7359
	B01	SYBR	MYB29	Unkn	mannitol 300-2d		32.8171	32.8171	0				0	68				25.2093	32.0135	33.1084		30.2709	29.8581
	B02	SYBR	MYB29	Unkn	mannitol 300-2d		32.9868	32.9868	0				0	68				25.1262	32.2727	32.9708	31.5323	30.4298	29.8849
	B03	SYBR	MYB29	Unkn	mannitol 300-2d		33.1084	33.1084	0				0	68				0.113929	0.366628	0.1463	0.158059	0.224722	0.164067
	C01	SYBR	MYB29	Unkn	mannitol 300-3d		31.4205	31.4205	0				0	68
	C02	SYBR	MYB29	Unkn	mannitol 300-3d		31.644	31.644	0				0	68
	C03	SYBR	MYB29	Unkn	mannitol 300-3d		29.643	29.643	0				0	68
	D01	SYBR	MYB29	Unkn	mannitol 300-4d		28.3228	28.3228	0				0	68
	D02	SYBR	MYB29	Unkn	mannitol 300-4d		30.5887	30.5887	0				0	68
	D03	SYBR	MYB29	Unkn	mannitol 300-4d		30.2709	30.2709	0				0	68
	E01	SYBR	MYB29	Unkn	mannitol 300-7d		30.0607	30.0607	0				0	68
	E02	SYBR	MYB29	Unkn	mannitol 300-7d		29.7359	29.7359	0				0	68
	E03	SYBR	MYB29	Unkn	mannitol 300-7d		29.8581	29.8581	0
	A04	SYBR	MYB29	Unkn	Nacl150-1d		33.8813	33.8813	0								Nacl150	0d	1d	2d	3d	4d	7d
	A05	SYBR	MYB29	Unkn	Nacl150-1d		33.8649	33.8649	0									24.9963	33.8813	33.896	33.5718	33.2492	32.7983
	A06	SYBR	MYB29	Unkn	Nacl150-1d		34.3874	34.3874	0									25.173	33.8649				33.1467
	B04	SYBR	MYB29	Unkn	Nacl150-2d		33.896	33.896	0									25.2093	34.3874	34.2611	33.5115	34.0926	33.2267
	B05	SYBR	MYB29	Unkn	Nacl150-2d		35.1904	35.1904	0									25.1262	34.0445	34.0786	33.5416	33.6709	33.0572
	B06	SYBR	MYB29	Unkn	Nacl150-2d		34.2611	34.2611	0									0.113929	0.297022	0.25821	0.0426629	0.596325	0.227779
	C04	SYBR	MYB29	Unkn	Nacl150-3d		33.5718	33.5718	0
	C05	SYBR	MYB29	Unkn	Nacl150-3d		34.1118	34.1118	0
	C06	SYBR	MYB29	Unkn	Nacl150-3d		33.5115	33.5115	0
	D04	SYBR	MYB29	Unkn	Nacl150-4d		33.2492	33.2492	0
	D05	SYBR	MYB29	Unkn	Nacl150-4d		27.2178	27.2178	0
	D06	SYBR	MYB29	Unkn	Nacl150-4d		34.0926	34.0926	0
	E04	SYBR	MYB29	Unkn	Nacl150-7d		32.7983	32.7983	0
	E05	SYBR	MYB29	Unkn	Nacl150-7d		33.1467	33.1467	0
	E06	SYBR	MYB29	Unkn	Nacl150-7d		33.2267	33.2267	0
	A07	SYBR	MYB29	Unkn	Nacl300-1d		32.1199	32.1199	0								Nacl300	0d	1d	2d	3d	4d	7d
	A08	SYBR	MYB29	Unkn	Nacl300-1d		33.0959	33.0959	0									24.9963	32.1199		34.1736	32.5713	32.7473
	A09	SYBR	MYB29	Unkn	Nacl300-1d		32.7407	32.7407	0									25.173	33.0959	31.976	35.9002	32.1983
	B07	SYBR	MYB29	Unkn	Nacl300-2d		33.1695	33.1695	0									25.2093	32.7407	31.0095		32.2681	33.0132
	B08	SYBR	MYB29	Unkn	Nacl300-2d		31.976	31.976	0									25.1262	32.6522	31.4927	35.0369	32.3459	32.8803
	B09	SYBR	MYB29	Unkn	Nacl300-2d		31.0095	31.0095	0									0.113929	0.494017	0.683462	1.22087	0.198273	0.188046
	C07	SYBR	MYB29	Unkn	Nacl300-3d		34.1736	34.1736	0
	C08	SYBR	MYB29	Unkn	Nacl300-3d		35.9002	35.9002	0
	C09	SYBR	MYB29	Unkn	Nacl300-3d		31.4586	31.4586	0
	D07	SYBR	MYB29	Unkn	Nacl300-4d		32.5713	32.5713	0
	D08	SYBR	MYB29	Unkn	Nacl300-4d		32.1983	32.1983	0
	D09	SYBR	MYB29	Unkn	Nacl300-4d		32.2681	32.2681	0
	E07	SYBR	MYB29	Unkn	Nacl300-7d		32.7473	32.7473	0
	E08	SYBR	MYB29	Unkn	Nacl300-7d		34.0716	34.0716	0
	E09	SYBR	MYB29	Unkn	Nacl300-7d		33.0132	33.0132	0
	A04	SYBR	MYB29	Unkn	ABA-1d		31.3821	31.3821	0								ABA	0d	1d	2d	3d	4d	7d
	A05	SYBR	MYB29	Unkn	ABA-1d		31.3366	31.3366	0									24.9963	31.3821	32.2886	31.7653	31.9194	30.285
	A06	SYBR	MYB29	Unkn	ABA-1d		30.708	30.708	0									25.173	31.3366	32.6492		31.8041	30.393
	B04	SYBR	MYB29	Unkn	ABA-2d		32.2886	32.2886	0									25.2093	30.708	32.3018	31.9013	32.3283	30.5176
	B05	SYBR	MYB29	Unkn	ABA-2d		32.6492	32.6492	0									25.1262	31.1422	32.4132	31.8333	32.0173	30.3985
	B06	SYBR	MYB29	Unkn	ABA-2d		32.3018	32.3018	0									0.113929	0.376755	0.204483	0.0961373	0.275451	0.116354
	C04	SYBR	MYB29	Unkn	ABA-3d		31.7653	31.7653	0
	C05	SYBR	MYB29	Unkn	ABA-3d		30.7593	30.7593	0
	C06	SYBR	MYB29	Unkn	ABA-3d		31.9013	31.9013	0
	D04	SYBR	MYB29	Unkn	ABA-4d		31.9194	31.9194	0									root	stem	leaf	flower	Protocorms
	D05	SYBR	MYB29	Unkn	ABA-4d		31.8041	31.8041	0									27.3913	28.2717	28.7389	28.7443	26.7453
	D06	SYBR	MYB29	Unkn	ABA-4d		32.3283	32.3283	0									27.5629	28.7597	28.8113	29.151	27.3194
	E04	SYBR	MYB29	Unkn	ABA-7d		30.285	30.285	0									27.6882	28.7768
	E05	SYBR	MYB29	Unkn	ABA-7d		30.393	30.393	0									27.5475	28.6027	28.7751	28.9476	27.0323
	E06	SYBR	MYB29	Unkn	ABA-7d		30.5176	30.5176	0									0.14908	0.286808	0.0511979	0.28757	0.406006
