# Supplementary material for: Genome-wide identification and expression analyses of R2R3-MYB transcription factor genes from two Orchid species
Source: PeerJ. 2020 Sep 1;8:e9781. doi: 10.7717/peerj.9781 (PMC7473048; doi:10.7717/peerj.9781)
Supplement: Supplemental Information 14 [file peerj-08-9781-s014.xlsx]

## Sheet: Sheet1
A04	SYBR	MYB4	0h	30.9191		MYB4-CK	0h	2h	4h	8h	24h	48h	72h	4d	7d
A05	SYBR	MYB4	0h	31.0141			30.9191	33.5068	30.9088	30.9863	32.2234	32.0522	31.5789	32.4847
A06	SYBR	MYB4	0h	30.8003			31.0141	32.5657	31.7527	31.9426	32.1018	31.1026		32.3702	33.0486		CK-0h	30.9112	20.6252	10.2859	10.2859	-9.9476e-14	1	1
B04	SYBR	MYB4	2h	33.5068			30.8003	34.4695	31.8022		32.6386		31.4155	31.7203	33.1633		CK-2h	33.514	22.6242	10.8898	10.2859	0.603852	1.51977	0.657995
B05	SYBR	MYB4	2h	32.5657		mean	30.9112	33.514	31.4879	31.4645	32.3213	31.5774	31.4972	32.1917	33.1059		CK-4h	31.4879	22.7339	8.75398	10.2859	-1.53195	0.345811	2.89176
B06	SYBR	MYB4	2h	34.4695		variance	0.107139	0.951919	0.502145	0.6762	0.281506	0.671443	0.115557	0.412229	0.0810932		CK-8h	31.4645	21.7878	9.67666	10.2859	-0.609267	0.65553	1.52548
C04	SYBR	MYB4	4h	30.9088													CK-24h	32.3213	21.3297	10.9916	10.2859	0.705644	1.63087	0.613169
C05	SYBR	MYB4	4h	31.7527													CK-48h	31.5774	21.0384	10.5389	10.2859	0.25301	1.19169	0.839144
C06	SYBR	MYB4	4h	31.8022													CK-72h	31.4972	20.7572	10.74	10.2859	0.454054	1.36988	0.729989
D04	SYBR	MYB4	8h	30.9863													CK-4d	32.1917	20.8022	11.3895	10.2859	1.10358	2.14887	0.465361
D05	SYBR	MYB4	8h	31.9426													CK-7d	33.1059	21.3134	11.7925	10.2859	1.50656	2.84132	0.351949
D06	SYBR	MYB4	8h	29.0808
E04	SYBR	MYB4	24h	32.2234													Me-0h	30.9112	20.6252	10.2859	10.2859	-9.9476e-14	1	1
E05	SYBR	MYB4	24h	32.1018													Me-2h	33.1707	22.1473	11.0235	10.2859	0.737542	1.66733	0.59976
E06	SYBR	MYB4	24h	32.6386													Me-4h	33.6993	25.2493	8.44991	10.2859	-1.83602	0.280094	3.57023
F04	SYBR	MYB4	48h	32.0522													Me-8h	32.9	21.163	11.737	10.2859	1.45107	2.73411	0.365749
F05	SYBR	MYB4	48h	31.1026													Me-24h	32.3563	23.8106	8.54565	10.2859	-1.74028	0.299311	3.34101
F06	SYBR	MYB4	48h	33.3421													Me-48h	30.4632	22.6602	7.80299	10.2859	-2.48294	0.17888	5.59035
G04	SYBR	MYB4	72h	31.5789													Me-72h	32.5617	23.0424	9.51933	10.2859	-0.766602	0.5878	1.70126
G05	SYBR	MYB4	72h	33.2031
G06	SYBR	MYB4	72h	31.4155													SA-0h	30.9112	20.6252	10.2859	10.2859	-9.9476e-14	1	1
H04	SYBR	MYB4	4d	32.4847													SA-2h	32.9677	26.2377	6.73	10.2859	-3.55592	0.0850276	11.7609
H05	SYBR	MYB4	4d	32.3702													SA-4h	34.298	23.1908	11.1072	10.2859	0.821304	1.767	0.56593
H06	SYBR	MYB4	4d	31.7203													SA-8h	32.2956	23.0422	9.25345	10.2859	-1.03248	0.48887	2.04553
B10	SYBR	MYB4	7d	34.8528													SA-24h	32.4726	24.7201	7.75248	10.2859	-2.53345	0.172725	5.78956
B11	SYBR	MYB4	7d	33.0486													SA-48h	32.6577	22.6112	10.0465	10.2859	-0.239456	0.847065	1.18055
B12	SYBR	MYB4	7d	33.1633													SA-72h	34.4592	25.8906	8.56868	10.2859	-1.71725	0.304128	3.28809
A04	SYBR	MYB4	MeJa-2h	34.624		MeJa-MYB4	0h	2h	4h	8h	24h	48h	72h				M150-0d	30.9112	20.6252	10.2859	10.2859	-9.9476e-14	1	1
A05	SYBR	MYB4	MeJa-2h	33.089			30.9191		34.1042	33.0283	32.6587	30.3003	32.0222				M150-1d	33.8396	22.0434	11.7962	10.2859	1.51032	2.84873	0.351034
A06	SYBR	MYB4	MeJa-2h	33.2524			31.0141	33.089	33.2943	32.7718		30.7986	33.0642				M150-2d	33.7188	21.8049	11.9139	10.2859	1.62799	3.09082	0.323538
B04	SYBR	MYB4	MeJa-4h				30.8003	33.2524			32.0539	30.2908	32.5987				M150-3d	32.3257	25.402	6.92371	10.2859	-3.36222	0.0972461	10.2832
B05	SYBR	MYB4	MeJa-4h	33.2943		mean	30.9112	33.1707	33.6993	32.9	32.3563	30.4632	32.5617				M150-4d	34.2264	21.6373	12.589	10.2859	2.30312	4.93523	0.202625
B06	SYBR	MYB4	MeJa-4h			variance	0.107139	0.115535	0.572748	0.181398	0.427678	0.290462	0.521972				M150-7d	32.4531	23.6594	8.79367	10.2859	-1.49226	0.355454	2.8133
C04	SYBR	MYB4	MeJa-8h	33.0283
C05	SYBR	MYB4	MeJa-8h	32.7718													M300-0d	30.9112	20.6252	10.2859	10.2859	-9.9476e-14	1	1
C06	SYBR	MYB4	MeJa-8h	34.0124													M300-1d	33.2588	26.4561	6.80263	10.2859	-3.4833	0.0894177	11.1835
D04	SYBR	MYB4	MeJa-24h	32.6587													M300-2d	34.5351	25.402	9.13305	10.2859	-1.15287	0.449728	2.22357
D05	SYBR	MYB4	MeJa-24h	33.7653													M300-3d	32.6565	22.3207	10.3358	10.2859	0.0498502	1.03516	0.966037
D06	SYBR	MYB4	MeJa-24h	32.0539													M300-4d	31.9485	21.7957	10.1527	10.2859	-0.133182	0.911818	1.09671
E04	SYBR	MYB4	MeJa-48h	30.3003													M300-7d	31.7843	24.6532	7.13106	10.2859	-3.15487	0.112277	8.90657
E05	SYBR	MYB4	MeJa-48h	30.7986
E06	SYBR	MYB4	MeJa-48h	30.2908													Nacl150-0d	30.9112	20.6252	10.2859	10.2859	-9.9476e-14	1	1
F04	SYBR	MYB4	MeJa-72h	32.0222													Nacl150-1d	31.3794	22.5045	8.87498	10.2859	-1.41095	0.376063	2.65913
F05	SYBR	MYB4	MeJa-72h	33.0642													Nacl150-2d	32.8833	23.3517	9.53158	10.2859	-0.754349	0.592814	1.68687
F06	SYBR	MYB4	MeJa-72h	32.5987													Nacl150-3d	34.3611	23.1799	11.1812	10.2859	0.89529	1.85998	0.537639
																	Nacl150-4d	32.4403	22.8787	9.5616	10.2859	-0.72433	0.605278	1.65213
A04	SYBR	MYB4	SA-2h	33.6388		SA-MYB4	Oh	2h	4h	8h	24h	48h	72h				Nacl150-7d	30.8638	22.2915	8.57221	10.2859	-1.71372	0.304872	3.28006
A05	SYBR	MYB4	SA-2h	35.1252			30.9191	33.6388	34.0658	32.0504	32.4807		34.6472
A06	SYBR	MYB4	SA-2h	32.2965			31.0141		34.5302	32.6667	32.4644	32.429	34.4694				Nacl300-0d	30.9112	20.6252	10.2859	10.2859	-9.9476e-14	1	1
B04	SYBR	MYB4	SA-4h	34.0658			30.8003	32.2965		32.1698		32.8863	34.2612				Nacl300-1d	33.9658	22.3107	11.6551	10.2859	1.36912	2.58314	0.387126
B05	SYBR	MYB4	SA-4h	34.5302		mean	30.9112	32.9677	34.298	32.2956	32.4726	32.6577	34.4592				Nacl300-2d	33.6409	23.0104	10.6305	10.2859	0.344598	1.2698	0.787528
B06	SYBR	MYB4	SA-4h	35.1959		variance	0.107139	0.949196	0.328343	0.326883	0.0114986	0.323352	0.193184				Nacl300-3d	34.0716	24.9429	9.12863	10.2859	-1.1573	0.448351	2.2304
C04	SYBR	MYB4	SA-8h	32.0504													Nacl300-4d	32.8334	24.6198	8.21359	10.2859	-2.07234	0.237774	4.20567
C05	SYBR	MYB4	SA-8h	32.6667													Nacl300-7d	32.3849	24.663	7.72193	10.2859	-2.564	0.169106	5.91347
C06	SYBR	MYB4	SA-8h	32.1698
D04	SYBR	MYB4	SA-24h	32.4807													ABA-0d	30.9112	20.6252	10.2859	10.2859	-9.9476e-14	1	1
D05	SYBR	MYB4	SA-24h	32.4644													ABA-1d	32.2566	21.4197	10.8368	10.2859	0.550891	1.46499	0.682598
D06	SYBR	MYB4	SA-24h	34.4462													ABA-2d	32.1941	21.5451	10.649	10.2859	0.363059	1.28615	0.777514
E04	SYBR	MYB4	SA-48h	34.1016													ABA-3d	33.443	22.6707	10.7723	10.2859	0.48638	1.40092	0.713814
E05	SYBR	MYB4	SA-48h	32.429													ABA-4d	33.3001	22.2028	11.0973	10.2859	0.811397	1.75491	0.56983
E06	SYBR	MYB4	SA-48h	32.8863													ABA-7d	33.007	23.0579	9.94913	10.2859	-0.336799	0.791796	1.26295
F04	SYBR	MYB4	SA-72h	34.6472
F05	SYBR	MYB4	SA-72h	34.4694
F06	SYBR	MYB4	SA-72h	34.2612
E04	SYBR	MYB4	M150-1d	33.1588		M150-MYB4	0d	1d	2d	3d	4d	7d
E05	SYBR	MYB4	M150-1d	34.5395			30.9191	33.1588	34.2352		34.8292	32.7819
E06	SYBR	MYB4	M150-1d	33.8205			31.0141	34.5395	33.2024	32.6153		32.2365
D04	SYBR	MYB4	M150-2d	34.2352			30.8003	33.8205		32.0362	33.6235	32.3408
D05	SYBR	MYB4	M150-2d	33.2024		mean	30.9112	33.8396	33.7188	32.3257	34.2264	32.4531
D06	SYBR	MYB4	M150-2d	33.1419	※	variance	0.107139	0.690526	0.730339	0.409502	0.85261	0.289511
C04	SYBR	MYB4	M150-3d	34.1839	※
C05	SYBR	MYB4	M150-3d	32.6153
C06	SYBR	MYB4	M150-3d	32.0362
B04	SYBR	MYB4	M150-4d	34.8292
B05	SYBR	MYB4	M150-4d	33.6606	※
B06	SYBR	MYB4	M150-4d	33.6235
A04	SYBR	MYB4	M150-7d	32.7819
A05	SYBR	MYB4	M150-7d	32.2365
A06	SYBR	MYB4	M150-7d	32.3408
G04	SYBR	MYB4	M300-1d	33.6159		M300-MYB4	0d	1d	2d	3d	4d	7d
G05	SYBR	MYB4	M300-1d	32.4408			30.9191	33.6159		32.5501	32.2278	32.2033
G06	SYBR	MYB4	M300-1d	33.7196			31.0141	32.4408	34.762	32.559	31.497	31.3652
H04	SYBR	MYB4	M300-2d	36.1758			30.8003	33.7196	34.3082	32.8602	32.1206
H05	SYBR	MYB4	M300-2d	34.762		mean	30.9112	33.2588	34.5351	32.6565	31.9485	31.7843
H06	SYBR	MYB4	M300-2d	34.3082		variance	0.107139	0.710296	0.320936	0.176509	0.394633	0.592626
H04	SYBR	MYB4	M300-3d	32.5501
H05	SYBR	MYB4	M300-3d	32.559
H06	SYBR	MYB4	M300-3d	32.8602
G04	SYBR	MYB4	M300-4d	32.2278
G05	SYBR	MYB4	M300-4d	31.497
G06	SYBR	MYB4	M300-4d	32.1206
F04	SYBR	MYB4	M300-7d	32.2033
F05	SYBR	MYB4	M300-7d	31.3652
F06	SYBR	MYB4	M300-7d	31.8156
A04	SYBR	MYB4	Nacl150-1d	31.6904		Nacl150-MYB4	0d	1d	2d	3d	4d	7d
A05	SYBR	MYB4	Nacl150-1d	31.5524			30.9191	31.6904	32.9595	34.297	32.6267	30.2913
A06	SYBR	MYB4	Nacl150-1d	30.8955			31.0141	31.5524	32.8071	34.3234	32.5264	31.1825
B04	SYBR	MYB4	Nacl150-2d	32.9595			30.8003	30.8955		34.463	32.1678	31.1174
B05	SYBR	MYB4	Nacl150-2d	32.8071		mean	30.9112	31.3794	32.8833	34.3611	32.4403	30.8638
B06	SYBR	MYB4	Nacl150-2d	34.0626		variance	0.107139	0.424734	0.107809	0.0891895	0.241235	0.496787
C01	SYBR	MYB4	Nacl150-3d	34.297
C02	SYBR	MYB4	Nacl150-3d	34.3234
C03	SYBR	MYB4	Nacl150-3d	34.463
D04	SYBR	MYB4	Nacl150-4d	32.6267
D05	SYBR	MYB4	Nacl150-4d	32.5264
D06	SYBR	MYB4	Nacl150-4d	32.1678
E04	SYBR	MYB4	Nacl150-7d	30.2913
E05	SYBR	MYB4	Nacl150-7d	31.1825
E06	SYBR	MYB4	Nacl150-7d	31.1174
F04	SYBR	MYB4	Nacl300-1d	33.5047	※	Nacl300-MYB4	0d	1d	2d	3d	4d	7d
F05	SYBR	MYB4	Nacl300-1d	34.7275	※		30.9191	33.5047	33.9219	33.7137	32.8447	32.4959
F06	SYBR	MYB4	Nacl300-1d	33.6651			31.0141	34.7275	33.4281	34.0763	32.5709	32.3969
G04	SYBR	MYB4	Nacl300-2d	33.9219			30.8003	33.6651	33.5728	34.4247	33.0847	32.262
G05	SYBR	MYB4	Nacl300-2d	33.4281		mean	30.9112	33.9658	33.6409	34.0716	32.8334	32.3849
G06	SYBR	MYB4	Nacl300-2d	33.5728		variance	0.107139	0.664547	0.25382	0.355535	0.257087	0.117392
H04	SYBR	MYB4	Nacl300-3d	33.7137	※
H05	SYBR	MYB4	Nacl300-3d	34.0763
H06	SYBR	MYB4	Nacl300-3d	34.4247
G04	SYBR	MYB4	Nacl300-4d	32.8447
G05	SYBR	MYB4	Nacl300-4d	32.5709
G06	SYBR	MYB4	Nacl300-4d	33.0847
H04	SYBR	MYB4	Nacl300-7d	32.4959
H05	SYBR	MYB4	Nacl300-7d	32.3969
H06	SYBR	MYB4	Nacl300-7d	32.262
A04	SYBR	ABA-1d	MYB4	32.7783		MYB4-ABA	0d	1d	2d	3d	4d	7d
A05	SYBR	ABA-1d	MYB4	33.5468			30.9191	32.7783		33.7423	33.6263	32.6479
A06	SYBR	ABA-1d	MYB4	31.7349			31.0141			33.4459	33.1917	33.7969
B04	SYBR	ABA-2d	MYB4	34.2571			30.8003	31.7349	32.1941	33.1409	33.0823	32.5762
B05	SYBR	ABA-2d	MYB4	33.2824		mean	30.9112	32.2566	32.1941	33.443	33.3001	33.007
B06	SYBR	ABA-2d	MYB4	32.1941		variance	0.107139	0.737782	#DIV/0!	0.300691	0.287749	0.685043
C04	SYBR	ABA-3d	MYB4	33.7423
C05	SYBR	ABA-3d	MYB4	33.4459			root	stem	leaf	flower	Protocorms
C06	SYBR	ABA-3d	MYB4	33.1409			33.2972	32.9872	31.8407	29.3006	32.1521
E01	SYBR	MYB4	ABA-4d	33.6263			32.2723	33.1045		29.8499	31.7013
E02	SYBR	MYB4	ABA-4d	33.1917			33.2549	32.2591	31.5938	30.4349	32.5161
E03	SYBR	MYB4	ABA-4d	33.0823		mean	32.9415	32.7836	31.7173	29.8618	32.1232
E04	SYBR	ABA-7d	MYB4	32.6479		variance	0.579931	0.458	0.174597	0.567218	0.40817
E05	SYBR	ABA-7d	MYB4	33.7969
E06	SYBR	ABA-7d	MYB4	32.5762
