# Supplementary material for: Genome-wide identification and expression analyses of R2R3-MYB transcription factor genes from two Orchid species
Source: PeerJ. 2020 Sep 1;8:e9781. doi: 10.7717/peerj.9781 (PMC7473048; doi:10.7717/peerj.9781)
Supplement: Supplemental Information 15 [file peerj-08-9781-s015.xls]

## Sheet: Sheet1
A10	SYBR	MYB72	0h	25.2426		CK-MYB72	0h	2h	4h	8h	24h	48h	72h	4d	7d
A11	SYBR	MYB72	0h	25.477			25.2426	28.4793	27.7847	25.515	26.3756	26.4563	27.234	26.5426	28.1645			CK-0h	25.428	20.6252	4.80281	4.80281	0	1	1
A12	SYBR	MYB72	0h	25.5645			25.477	28.4562	28.1139	25.7149	25.9279	26.6309	27.257	26.8729	27.4164			CK-2h	28.4677	22.6242	5.84353	4.80281	1.04072	2.05726	0.486084
B10	SYBR	MYB72	2h	28.4793			25.5645		28.0438	26.1191	26.5001	26.7191	27.0261	26.6039	27.6937			CK-4h	27.9808	22.7339	5.24689	4.80281	0.44408	1.36045	0.735053
B11	SYBR	MYB72	2h	28.4562		mean	25.428	28.4677	27.9808	25.783	26.2679	26.6021	27.1724	26.6731	27.7582			CK-8h	25.783	21.7878	3.9952	4.80281	-0.807609	0.571328	1.75031
B12	SYBR	MYB72	2h	27.4846		variance	0.166396	0.0163374	0.1734	0.307758	0.3009	0.133751	0.127165	0.175709	0.378203			CK-24h	26.2679	21.3297	4.93819	4.80281	0.135375	1.09838	0.910433
C10	SYBR	MYB72	4h	27.7847														CK-48h	26.6021	21.0384	5.56365	4.80281	0.760842	1.69448	0.590152
C11	SYBR	MYB72	4h	28.1139														CK-72h	27.1724	20.7572	6.41515	4.80281	1.61234	3.05748	0.327067
C12	SYBR	MYB72	4h	28.0438														CK-4d	26.6731	20.8022	5.87092	4.80281	1.06811	2.09668	0.476944
D10	SYBR	MYB72	8h	25.515														CK-7d	27.7582	21.3134	6.44476	4.80281	1.64195	3.12087	0.320424
D11	SYBR	MYB72	8h	25.7149
D12	SYBR	MYB72	8h	26.1191														Me-0h	25.428	20.6252	4.80281	4.80281	0	1	1
E10	SYBR	MYB72	24h	26.3756														Me-2h	25.5304	22.1473	3.38316	4.80281	-1.41965	0.373802	2.67521
E11	SYBR	MYB72	24h	25.9279														Me-4h	28.4207	25.2493	3.1714	4.80281	-1.63141	0.322772	3.09816
E12	SYBR	MYB72	24h	26.5001														Me-8h	24.8856	21.163	3.72256	4.80281	-1.08025	0.472945	2.11441
F10	SYBR	MYB72	48h	26.4563														Me-24h	27.8723	23.8106	4.06168	4.80281	-0.741131	0.59827	1.67149
F11	SYBR	MYB72	48h	26.6309														Me-48h	28.4915	22.6602	5.83123	4.80281	1.02842	2.03979	0.490247
F12	SYBR	MYB72	48h	26.7191														Me-72h	28.2888	23.0424	5.24641	4.80281	0.443596	1.35999	0.735299
G10	SYBR	MYB72	72h	27.234
G11	SYBR	MYB72	72h	27.257		A10	SYBR	MYB72	CK-7d	28.1645								SA-0h	25.428	20.6252	4.80281	4.80281	0	1	1
G12	SYBR	MYB72	72h	27.0261		A11	SYBR	MYB72	CK-7d	27.4164								SA-2h	28.1901	26.2377	1.95242	4.80281	-2.85039	0.138659	7.21196
H10	SYBR	MYB72	4d	26.5426		A12	SYBR	MYB72	CK-7d	27.6937								SA-4h	28.0447	23.1908	4.85395	4.80281	0.0511407	1.03608	0.965173
H11	SYBR	MYB72	4d	26.8729														SA-8h	28.217	23.0422	5.17481	4.80281	0.371994	1.29414	0.772714
H12	SYBR	MYB72	4d	26.6039														SA-24h	29.1709	24.7201	4.45078	4.80281	-0.352027	0.783482	1.27635
																		SA-48h	28.4884	22.6112	5.87716	4.80281	1.07435	2.10578	0.474884
A10	SYBR	MYB72	META-2h	25.473		MeJA-MYB72	0h	2h	4h	8h	24h	48h	72h					SA-72h	29.4007	25.8906	3.51018	4.80281	-1.29263	0.408207	2.44974
A11	SYBR	MYB72	META-2h	25.3268			25.2426	25.473	28.4504	24.7589	28.0445	28.5131	28.1853
A12	SYBR	MYB72	META-2h	25.7914			25.477	25.3268	28.0668	24.9141		28.6283	28.3922					M150-0d	25.428	20.6252	4.80281	4.80281	0	1	1
B10	SYBR	MYB72	META-4h	28.4504			25.5645	25.7914	28.745	24.9838	27.7001	28.3331						M150-1d	28.382	22.0434	6.33863	4.80281	1.53582	2.89953	0.344884
B11	SYBR	MYB72	META-4h	28.0668		mean	25.428	25.5304	28.4207	24.8856	27.8723	28.4915	28.2888					M150-2d	26.7812	21.8049	4.97632	4.80281	0.173504	1.12779	0.886686
B12	SYBR	MYB72	META-4h	28.745		variance	0.166396	0.237576	0.340083	0.115105	0.243575	0.148799	0.146339					M150-3d	27.1402	25.402	1.7382	4.80281	-3.06461	0.119525	8.36644
C10	SYBR	MYB72	META-8h	24.7589														M150-4d	27.4096	21.6373	5.77227	4.80281	0.96946	1.95811	0.510697
C11	SYBR	MYB72	META-8h	24.9141														M150-7d	24.9624	23.6594	1.30295	4.80281	-3.49986	0.0883971	11.3126
C12	SYBR	MYB72	META-8h	24.9838
D10	SYBR	MYB72	META-24h	28.0445														M300-0d	25.428	20.6252	4.80281	4.80281	0	1	1
D11	SYBR	MYB72	META-24h	26.5687														M300-1d	29.5949	26.4561	3.13874	4.80281	-1.66407	0.315548	3.16909
D12	SYBR	MYB72	META-24h	27.7001														M300-2d	28.8186	25.402	3.41652	4.80281	-1.3863	0.382546	2.61407
E10	SYBR	MYB72	META-48h	28.5131														M300-3d	28.0092	22.3207	5.6885	4.80281	0.885688	1.84765	0.541229
E11	SYBR	MYB72	META-48h	28.6283														M300-4d	27.9648	21.7957	6.16911	4.80281	1.3663	2.57808	0.387886
E12	SYBR	MYB72	META-48h	28.3331														M300-7d	26.2763	24.6532	1.62305	4.80281	-3.17976	0.110356	9.06158
F10	SYBR	MYB72	META-72h	28.1853
F11	SYBR	MYB72	META-72h	28.3922														Nacl150-0d	25.428	20.6252	4.80281	4.80281	0	1	1
F12	SYBR	MYB72	META-72h	30.5971														Nacl150-1d	26.0586	22.5045	3.55416	4.80281	-1.24865	0.420841	2.3762
																		Nacl150-2d	26.2513	23.3517	2.89963	4.80281	-1.90318	0.267353	3.74038
C10	SYBR	MYB72	SA-2h	28.1472		SA-MYB72	0h	2h	4h	8h	24h	48h	72h					Nacl150-3d	27.8192	23.1799	4.63933	4.80281	-0.163481	0.892868	1.11999
C11	SYBR	MYB72	SA-2h	27.9891			25.2426	28.1472	28.2748	28.6864	29.0444	28.5465						Nacl150-4d	27.0803	22.8787	4.20154	4.80281	-0.60127	0.659173	1.51705
C12	SYBR	MYB72	SA-2h	28.4339			25.477	27.9891	27.6642	27.7021	29.1926	28.1108	29.2659					Nacl150-7d	24.6587	22.2915	2.36715	4.80281	-2.43566	0.184839	5.41011
D10	SYBR	MYB72	SA-4h	28.2748			25.5645	28.4339	28.1951	28.2624	29.2756	28.8078	29.5356
D11	SYBR	MYB72	SA-4h	27.6642		mean	25.428	28.1901	28.0447	28.217	29.1709	28.4884	29.4007					Nacl300-0d	25.428	20.6252	4.80281	4.80281	0	1	1
D12	SYBR	MYB72	SA-4h	28.1951		variance	0.166396	0.225501	0.331959	0.49371	0.117141	0.352127	0.190661					Nacl300-1d	25.9472	22.3107	3.63646	4.80281	-1.16636	0.445545	2.24444
E10	SYBR	MYB72	SA-8h	28.6864														Nacl300-2d	26.7334	23.0104	3.72299	4.80281	-1.07983	0.473086	2.11378
E11	SYBR	MYB72	SA-8h	27.7021														Nacl300-3d	28.8353	24.9429	3.89234	4.80281	-0.91047	0.532012	1.87966
E12	SYBR	MYB72	SA-8h	28.2624														Nacl300-4d	29.0888	24.6198	4.46897	4.80281	-0.333843	0.79342	1.26037
F10	SYBR	MYB72	SA-24h	29.0444														Nacl300-7d	26.1952	24.663	1.53221	4.80281	-3.2706	0.103622	9.6505
F11	SYBR	MYB72	SA-24h	29.1926
F12	SYBR	MYB72	SA-24h	29.2756														ABA-0d	25.428	20.6252	4.80281	4.80281	0	1	1
G10	SYBR	MYB72	SA-48h	28.5465														ABA-1d	26.1926	21.4197	4.77288	4.80281	-0.0299353	0.979464	1.02097
G11	SYBR	MYB72	SA-48h	28.1108														ABA-2d	29.7134	21.5451	8.16831	4.80281	3.3655	10.3066	0.0970249
G12	SYBR	MYB72	SA-48h	28.8078														ABA-3d	26.9696	22.6707	4.29889	4.80281	-0.503923	0.705187	1.41806
H10	SYBR	MYB72	SA-72h	30.0549														ABA-4d	29.5226	22.2028	7.31977	4.80281	2.51696	5.72375	0.174711
H11	SYBR	MYB72	SA-72h	29.2659														ABA-7d	26.131	23.0579	3.07315	4.80281	-1.72966	0.301522	3.31651
H12	SYBR	MYB72	SA-72h	29.5356
F10	SYBR	MYB72	ABA-1d	26.2308		ABA-MYB72	0d	1d	2d	3d	4d	7d
F11	SYBR	MYB72	ABA-1d	26.1671			25.2426	26.2308	29.4874	27.0574	29.3593	26.346
F12	SYBR	MYB72	ABA-1d	26.1799			25.477	26.1671		26.8125	29.5003	26.0002
G10	SYBR	MYB72	ABA-2d	29.4874			25.5645	26.1799	29.9394	27.0389	29.7081	26.0468
G11	SYBR	MYB72	ABA-2d	30.0861		mean	25.428	26.1926	29.7134	26.9696	29.5226	26.131
G12	SYBR	MYB72	ABA-2d	29.9394		variance	0.166396	0.0337021	0.319595	0.136385	0.175485	0.18763
H10	SYBR	MYB72	ABA-3d	27.0574
H11	SYBR	MYB72	ABA-3d	26.8125
H12	SYBR	MYB72	ABA-3d	27.0389
A10	SYBR	MYB72	ABA-4d	29.3593
A11	SYBR	MYB72	ABA-4d	29.5003
A12	SYBR	MYB72	ABA-4d	29.7081
B10	SYBR	MYB72	ABA-7d	26.346
B11	SYBR	MYB72	ABA-7d	26.0002
B12	SYBR	MYB72	ABA-7d	26.0468
D10	SYBR	MYB72	M150-1d	28.6911		mannitol150-MYB72	0d	1d	2d	3d	4d	7d
D11	SYBR	MYB72	M150-1d	28.0074			25.2426	28.6911	26.7591	27.3005	27.1687	25.0337
D12	SYBR	MYB72	M150-1d	28.4475			25.477	28.0074	26.7457	27.0344	27.3709	24.6697
E10	SYBR	MYB72	M150-2d	26.7591			25.5645	28.4475	26.8387	27.0857	27.6892	25.1837
E11	SYBR	MYB72	M150-2d	26.7457		mean	25.428	28.382	26.7812	27.1402	27.4096	24.9624
E12	SYBR	MYB72	M150-2d	26.8387		variance	0.166396	0.346494	0.050273	0.141139	0.262403	0.264335
F10	SYBR	MYB72	M150-3d	27.3005
F11	SYBR	MYB72	M150-3d	27.0344
F12	SYBR	MYB72	M150-3d	27.0857
G10	SYBR	MYB72	M150-4d	27.1687
G11	SYBR	MYB72	M150-4d	27.3709
G12	SYBR	MYB72	M150-4d	27.6892
H10	SYBR	MYB72	M150-7d	25.0337
H11	SYBR	MYB72	M150-7d	24.6697
H12	SYBR	MYB72	M150-7d	25.1837
A10	SYBR	MYB72	M300-1d	29.6042		mannitol300-MYB72	0d	1d	2d	3d	4d	7d
A11	SYBR	MYB72	M300-1d	29.7261			25.2426	29.6042	28.8512	28.0554	27.8215	26.1885
A12	SYBR	MYB72	M300-1d	29.4543			25.477	29.7261	28.7911	28.0066	28.0716	26.3137
B10	SYBR	MYB72	M300-2d	28.8512			25.5645	29.4543	28.8134	27.9655	28.0015	26.3266
B11	SYBR	MYB72	M300-2d	28.7911		mean	25.428	29.5949	28.8186	28.0092	27.9648	26.2763
B12	SYBR	MYB72	M300-2d	28.8134		variance	0.166396	0.136149	0.0303574	0.0449956	0.129004	0.0762612
C10	SYBR	MYB72	M300-3d	28.0554
C11	SYBR	MYB72	M300-3d	28.0066
C12	SYBR	MYB72	M300-3d	27.9655
D10	SYBR	MYB72	M300-4d	27.8215
D11	SYBR	MYB72	M300-4d	28.0716
D12	SYBR	MYB72	M300-4d	28.0015
E10	SYBR	MYB72	M300-7d	26.1885
E11	SYBR	MYB72	M300-7d	26.3137
E12	SYBR	MYB72	M300-7d	26.3266
G10	SYBR	MYB72	NACL300-1d	26.0882		NACL300-MYB72	0d	1d	2d	3d	4d	7d
G11	SYBR	MYB72	NACL300-1d	25.8185			25.2426	26.0882	26.8415	28.9893	29.2786	26.0594
G12	SYBR	MYB72	NACL300-1d	25.9349			25.477	25.8185	26.695	28.7397	28.899	26.2536
H10	SYBR	MYB72	NACL300-2d	26.8415			25.5645	25.9349	26.6637	28.7768		26.2727
H11	SYBR	MYB72	NACL300-2d	26.695		mean	25.428	25.9472	26.7334	28.8353	29.0888	26.1952
H12	SYBR	MYB72	NACL300-2d	26.6637		variance	0.166396	0.135275	0.0949264	0.13466	0.268396	0.118035
A10	SYBR	MYB72	NACL300-3d	28.9893
A11	SYBR	MYB72	NACL300-3d	28.7397
A12	SYBR	MYB72	NACL300-3d	28.7768
B10	SYBR	MYB72	NACL300-4d	29.2786
B11	SYBR	MYB72	NACL300-4d	28.899
B12	SYBR	MYB72	NACL300-4d	29.9798	※
C10	SYBR	MYB72	NACL300-7d	26.0594
C11	SYBR	MYB72	NACL300-7d	26.2536
C12	SYBR	MYB72	NACL300-7d	26.2727
B10	SYBR	MYB72	NACL150-1d	26.1148		NACL150-MYB72	0d	1d	2d	3d	4d	7d
B11	SYBR	MYB72	NACL150-1d	26.0411			25.2426	26.1148	26.2136	28.0569	26.9185	25.0798
B12	SYBR	MYB72	NACL150-1d	26.0199			25.477	26.0411	26.0628	27.6625	27.5918	24.4354
C10	SYBR	MYB72	NACL150-2d	26.2136			25.5645	26.0199	26.4776	27.7383	26.7304	24.4609
C11	SYBR	MYB72	NACL150-2d	26.0628		mean	25.428	26.0586	26.2513	27.8192	27.0803	24.6587
C12	SYBR	MYB72	NACL150-2d	26.4776		variance	0.166396	0.0498371	0.209947	0.209252	0.452871	0.364874
D10	SYBR	MYB72	NACL150-3d	28.0569
D11	SYBR	MYB72	NACL150-3d	27.6625
D12	SYBR	MYB72	NACL150-3d	27.7383			root	stem	leaf	flower	Protocorms
E10	SYBR	MYB72	NACL150-4d	26.9185			28.2156	28.1516	28.5199	25.9683
E11	SYBR	MYB72	NACL150-4d	27.5918			28.3281	28.1679	28.651	26.1918	29.2726
E12	SYBR	MYB72	NACL150-4d	26.7304			28.1143	28.1876	28.8267	26.4218	29.4075
F10	SYBR	MYB72	NACL150-7d	25.0798		mean	28.2194	28.169	28.6658	26.194	29.34
F11	SYBR	MYB72	NACL150-7d	24.4354		variance	0.106948	0.0180412	0.153957	0.226785	0.0953619
F12	SYBR	MYB72	NACL150-7d	24.4609
F07	SYBR	MYB72	Unkn	根	28.2156	28.2156	0
F08	SYBR	MYB72	Unkn	根	28.3281	28.3281	0
F09	SYBR	MYB72	Unkn	根	28.1143	28.1143	0
G07	SYBR	MYB72	Unkn	茎	28.1516	28.1516	0
G08	SYBR	MYB72	Unkn	茎	28.1679	28.1679	0
G09	SYBR	MYB72	Unkn	茎	28.1876	28.1876	0
H07	SYBR	MYB72	Unkn	叶	28.5199	28.5199	0
H08	SYBR	MYB72	Unkn	叶	28.651	28.651	0
H09	SYBR	MYB72	Unkn	叶	28.8267	28.8267	0
E01	SYBR	MYB72	Unkn	花	25.9683	25.9683	0
E02	SYBR	MYB72	Unkn	花	26.1918	26.1918	0
E03	SYBR	MYB72	Unkn	花	26.4218	26.4218	0
F01	SYBR	MYB72	Unkn	原	30.6029	30.6029	0
F02	SYBR	MYB72	Unkn	原	29.2726	29.2726	0
F03	SYBR	MYB72	Unkn	原	29.4075	29.4075	0
