# Supplementary material for: Genome-wide identification and expression analyses of R2R3-MYB transcription factor genes from two Orchid species
Source: PeerJ. 2020 Sep 1;8:e9781. doi: 10.7717/peerj.9781 (PMC7473048; doi:10.7717/peerj.9781)
Supplement: Supplemental Information 16 [file peerj-08-9781-s016.xls]

## Sheet: Sheet1
A07	SYBR	MYB8	0h	31.7482		MYB8-CK	0h	2h	4h	8h	24h	48h	72h	4d	7d																24h	48h	72h
A08	SYBR	MYB8	0h	31.3089			31.7482	33.9708	32.1875	32.5737	33.4253	32.5335	31.5702	31.635	33.3583		CK-0h	31.5267	20.6252	10.9015	10.9015	0	1	1							0.556543	0.550647	0.973915
A09	SYBR	MYB8	0h	31.523			31.3089	33.4699	33.2372		32.5122	32.7593	31.8234	31.461	33.4579		CK-2h	33.5303	22.6242	10.9061	10.9015	0.00459246	1.00319	0.996822							4.65355	2.07516	2.96871
B07	SYBR	MYB8	2h	33.9708			31.523	33.1501	32.6884	32.5574	33.2922	33.1093		30.664	34.0053		CK-4h	32.7044	22.7339	9.97045	10.9015	-0.931022	0.524487	1.90663
B08	SYBR	MYB8	2h	33.4699		mean	31.5267	33.5303	32.7044	32.5656	33.0766	32.8007	31.6968	31.2533	33.6071		CK-8h	32.5656	21.7878	10.7778	10.9015	-0.123712	0.917823	1.08953							24h	48h	72h
B09	SYBR	MYB8	2h	33.1501		variance	0.219663	0.413708	0.525049	0.0115295	0.493285	0.290111	0.179037	0.517759	0.348352		CK-24h	33.0766	21.3297	11.7469	10.9015	0.845434	1.79681	0.556543							0.556543	0.550647	0.973915
C07	SYBR	MYB8	4h	32.1875													CK-48h	32.8007	21.0384	11.7623	10.9015	0.8608	1.81604	0.550647							3.24952	1.023	4.09788
C08	SYBR	MYB8	4h	33.2372													CK-72h	31.6968	20.7572	10.9396	10.9015	0.0381316	1.02678	0.973915
C09	SYBR	MYB8	4h	32.6884													CK-4d	31.2533	20.8022	10.4511	10.9015	-0.450356	0.731862	1.36638
D07	SYBR	MYB8	8h	32.5737													CK-7d	33.6071	21.3134	12.2937	10.9015	1.39225	2.62487	0.380971
D08	SYBR	MYB8	8h	34.193																											4d	7d
D09	SYBR	MYB8	8h	32.5574													Me-0h	31.5267	20.6252	10.9015	10.9015	0	1	1							1.36638	0.380971
E07	SYBR	MYB8	24h	33.4253													Me-2h	32.4057	22.1473	10.2585	10.9015	-0.642988	0.640385	1.56156							0.464925	2.66935
E08	SYBR	MYB8	24h	32.5122													Me-4h	33.5668	25.2493	8.31741	10.9015	-2.58406	0.166771	5.99624							0.412501	9.17727
E09	SYBR	MYB8	24h	33.2922													Me-8h	31.3835	21.163	10.2205	10.9015	-0.681002	0.623732	1.60325
F07	SYBR	MYB8	48h	32.5335													Me-24h	32.4938	23.8106	8.68314	10.9015	-2.21833	0.21489	4.65355
F08	SYBR	MYB8	48h	32.7593													Me-48h	32.5085	22.6602	9.84825	10.9015	-1.05322	0.481891	2.07516							4d	7d
F09	SYBR	MYB8	48h	33.1093													Me-72h	32.374	23.0424	9.33163	10.9015	-1.56984	0.336846	2.96871							1.36638	0.380971
G07	SYBR	MYB8	72h	31.5702																											1.32429	0.637928
G08	SYBR	MYB8	72h	31.8234													SA-0h	31.5267	20.6252	10.9015	10.9015	0	1	1							8.72818	3.30687
G09	SYBR	MYB8	72h	33.0426													SA-2h	33.8574	26.2377	7.61979	10.9015	-3.28168	0.102829	9.7249
H07	SYBR	MYB8	4d	31.635													SA-4h	33.8766	23.1908	10.6858	10.9015	-0.21566	0.861152	1.16124
H08	SYBR	MYB8	4d	31.461													SA-8h	33.2195	23.0422	10.1774	10.9015	-0.724099	0.605375	1.65187							4d	7d
H09	SYBR	MYB8	4d	30.664													SA-24h	33.9213	24.7201	9.20124	10.9015	-1.70023	0.307737	3.24952							1.36638	0.380971
C10	SYBR	MYB8	7d	33.3583													SA-48h	33.4799	22.6112	10.8687	10.9015	-0.0328024	0.97752	1.023							0.709864	1.22822
C11	SYBR	MYB8	7d	33.4579													SA-72h	34.7572	25.8906	8.86659	10.9015	-2.03488	0.244028	4.09788
C12	SYBR	MYB8	7d	34.0053
																	M150-0d	31.5267	20.6252	10.9015	10.9015	0	1	1
A07	SYBR	MYB8	MeJa-2h	32.4438		MeJa-MYB8	0h	2h	4h	8h	24h	48h	72h				M150-1d	33.123	22.0434	11.0797	10.9015	0.178192	1.13146	0.88381
A08	SYBR	MYB8	MeJa-2h	33.4953			31.7482	32.4438		31.6619	32.0243	32.7273	31.9294				M150-2d	34.9983	21.8049	13.1934	10.9015	2.29197	4.89724	0.204197
A09	SYBR	MYB8	MeJa-2h	32.3677			31.3089		33.806		32.7364	32.33	32.4546				M150-3d	34.061	25.402	8.65895	10.9015	-2.24252	0.211317	4.73223
B07	SYBR	MYB8	MeJa-4h	33.1256			31.523	32.3677	33.3275	31.1051	32.7206	32.4682	32.7381				M150-4d	33.6437	21.6373	12.0064	10.9015	1.10493	2.15088	0.464925
B08	SYBR	MYB8	MeJa-4h	33.806		mean	31.5267	32.4057	33.5668	31.3835	32.4938	32.5085	32.374				M150-7d	33.1444	23.6594	9.48498	10.9015	-1.41649	0.374623	2.66935
B09	SYBR	MYB8	MeJa-4h	33.3275		variance	0.219663	0.05376	0.338301	0.393702	0.406668	0.201671	0.410327
C07	SYBR	MYB8	MeJa-8h	31.6619													M300-0d	31.5267	20.6252	10.9015	10.9015	0	1	1
C08	SYBR	MYB8	MeJa-8h	33.3471													M300-1d	32.4927	26.4561	6.03653	10.9015	-4.86494	0.0343169	29.1401
C09	SYBR	MYB8	MeJa-8h	31.1051													M300-2d	34.0791	25.402	8.6771	10.9015	-2.22437	0.213992	4.67307
D07	SYBR	MYB8	MeJa-24h	32.0243													M300-3d	34.3707	22.3207	12.0501	10.9015	1.14858	2.21696	0.451068
D08	SYBR	MYB8	MeJa-24h	32.7364													M300-4d	33.9747	21.7957	12.179	10.9015	1.27753	2.42424	0.412501
D09	SYBR	MYB8	MeJa-24h	32.7206													M300-7d	32.3566	24.6532	7.7034	10.9015	-3.19807	0.108965	9.17727
E07	SYBR	MYB8	MeJa-48h	32.7273
E08	SYBR	MYB8	MeJa-48h	32.33													Nacl150-0d	31.5267	20.6252	10.9015	10.9015	0	1	1
E09	SYBR	MYB8	MeJa-48h	32.4682													Nacl150-1d	33.4216	22.5045	10.9171	10.9015	0.0156768	1.01093	0.989193
F07	SYBR	MYB8	MeJa-72h	31.9294													Nacl150-2d	33.9485	23.3517	10.5968	10.9015	-0.304675	0.809625	1.23514
F08	SYBR	MYB8	MeJa-72h	32.4546													Nacl150-3d	33.6213	23.1799	10.4414	10.9015	-0.460022	0.726975	1.37556
F09	SYBR	MYB8	MeJa-72h	32.7381													Nacl150-4d	33.375	22.8787	10.4962	10.9015	-0.405223	0.755119	1.32429
																	Nacl150-7d	33.8416	22.2915	11.55	10.9015	0.648535	1.56758	0.637928
A07	SYBR	MYB8	SA-2h	33.5778		SA-MYB8	Oh	2h	4h	8h	24h	48h	72h
A08	SYBR	MYB8	SA-2h	33.5079			31.7482	33.5778	34.0963	33.0014	33.7268	32.6418	34.3069				Nacl300-0d	31.5267	20.6252	10.9015	10.9015	0	1	1
A09	SYBR	MYB8	SA-2h	34.4866			31.3089	33.5079	34.1269		34.3716		35.2074				Nacl300-1d	32.1785	22.3107	9.86782	10.9015	-1.03365	0.488472	2.0472
B07	SYBR	MYB8	SA-4h	34.0963			31.523	34.4866	33.4066	33.4377	33.6656	34.3179					Nacl300-2d	32.1509	23.0104	9.14054	10.9015	-1.76093	0.295058	3.38916
B08	SYBR	MYB8	SA-4h	34.1269		mean	31.5267	33.8574	33.8766	33.2195	33.9213	33.4799	34.7572				Nacl300-3d	33.7699	24.9429	8.82692	10.9015	-2.07455	0.237409	4.21214
B09	SYBR	MYB8	SA-4h	33.4066		variance	0.219663	0.545953	0.4073	0.308507	0.3911	1.18519	0.636753				Nacl300-4d	32.3956	24.6198	7.77579	10.9015	-3.12568	0.114571	8.72818
C07	SYBR	MYB8	SA-8h	33.0014													Nacl300-7d	33.839	24.663	9.17601	10.9015	-1.72547	0.302401	3.30687
C08	SYBR	MYB8	SA-8h	34.8694
C09	SYBR	MYB8	SA-8h	33.4377													ABA-0d	31.5267	20.6252	10.9015	10.9015	0	1	1
D07	SYBR	MYB8	SA-24h	33.7268													ABA-1d	32.6374	21.4197	11.2177	10.9015	0.316197	1.24504	0.803184
D08	SYBR	MYB8	SA-24h	34.3716													ABA-2d	32.8807	21.5451	11.3356	10.9015	0.434129	1.3511	0.74014
D09	SYBR	MYB8	SA-24h	33.6656													ABA-3d	34.18	22.6707	11.5092	10.9015	0.607747	1.52388	0.656221
E07	SYBR	MYB8	SA-48h	32.6418													ABA-4d	33.5986	22.2028	11.3959	10.9015	0.494386	1.40872	0.709864
E08	SYBR	MYB8	SA-48h	31.3118													ABA-7d	33.6628	23.0579	10.6049	10.9015	-0.296569	0.814186	1.22822
E09	SYBR	MYB8	SA-48h	34.3179
F07	SYBR	MYB8	SA-72h	34.3069
F08	SYBR	MYB8	SA-72h	35.2074
F09	SYBR	MYB8	SA-72h	37.5828
F01	SYBR	MYB8	G150-1d	33.4236		M150-MYB8	0d	1d	2d	3d	4d	7d
F02	SYBR	MYB8	G150-1d				31.7482	33.4236	34.3202	32.9802	33.7286
F03	SYBR	MYB8	G150-1d	32.8225			31.3089		35.8999	35.1418	33.5589	34.5
D07	SYBR	MYB8	M150-2d	34.3202			31.523	32.8225	34.7748			31.7888
D08	SYBR	MYB8	M150-2d	35.8999		mean	31.5267	33.123	34.9983	34.061	33.6437	33.1444
D09	SYBR	MYB8	M150-2d	34.7748		variance	0.219663	0.425054	0.813218	1.52848	0.120013	1.91711
C07	SYBR	MYB8	M150-3d	32.9802
C08	SYBR	MYB8	M150-3d	35.1418
C09	SYBR	MYB8	M150-3d	37.7397
B07	SYBR	MYB8	M150-4d	33.7286
B08	SYBR	MYB8	M150-4d	33.5589
B09	SYBR	MYB8	M150-4d	36.752
G01	SYBR	MYB8	G150-7d	34.9523
G02	SYBR	MYB8	G150-7d	34.5
G03	SYBR	MYB8	G150-7d	31.7888
G07	SYBR	MYB8	M300-1d	33.3546		M300-MYB8	0d	1d	2d	3d	4d	7d
G08	SYBR	MYB8	M300-1d	31.6307			31.7482	33.3546	33.1501	34.267	34.059	32.1477
G09	SYBR	MYB8	M300-1d	35.5919			31.3089	31.6307		34.7731	33.7744	32.3105
H07	SYBR	MYB8	M300-2d	33.1501			31.523		35.0082	34.0721	34.0908	32.6116
H08	SYBR	MYB8	M300-2d	36.6018		mean	31.5267	32.4927	34.0791	34.3707	33.9747	32.3566
H09	SYBR	MYB8	M300-2d	35.0082		variance	0.219663	1.21895	1.31391	0.361863	0.17422	0.235356
H07	SYBR	MYB8	M300-3d	34.267
H08	SYBR	MYB8	M300-3d	34.7731
H09	SYBR	MYB8	M300-3d	34.0721
G07	SYBR	MYB8	M300-4d	34.059
G08	SYBR	MYB8	M300-4d	33.7744
G09	SYBR	MYB8	M300-4d	34.0908
F07	SYBR	MYB8	M300-7d	32.1477
F08	SYBR	MYB8	M300-7d	32.3105
F09	SYBR	MYB8	M300-7d	32.6116
A07	SYBR	MTB8	Nacl150-1d	33.3313		Nacl150-MYB8	0d	1d	2d	3d	4d	7d
A08	SYBR	MTB8	Nacl150-1d	33.2879			31.7482	33.3313	33.4074	34.5626		34.0613
A09	SYBR	MTB8	Nacl150-1d	33.6456			31.3089	33.2879	34.11	32.9907	33.2002	34.1929
B07	SYBR	MTB8	Nacl150-2d	33.4074			31.523	33.6456	34.3281	33.3107	33.5498	33.2705
B08	SYBR	MTB8	Nacl150-2d	34.11		mean	31.5267	33.4216	33.9485	33.6213	33.375	33.8416
B09	SYBR	MTB8	Nacl150-2d	34.3281		variance	0.219663	0.195188	0.48113	0.830746	0.24719	0.498915
C07	SYBR	MTB8	Nacl150-3d	34.5626
C08	SYBR	MTB8	Nacl150-3d	32.9907
C09	SYBR	MTB8	Nacl150-3d	33.3107
D07	SYBR	MTB8	Nacl150-4d	35.5077
D08	SYBR	MTB8	Nacl150-4d	33.2002
D09	SYBR	MTB8	Nacl150-4d	33.5498
E07	SYBR	MTB8	Nacl150-7d	34.0613
E08	SYBR	MTB8	Nacl150-7d	34.1929
E09	SYBR	MTB8	Nacl150-7d	33.2705
F07	SYBR	MTB8	Nacl300-1d	32.2045		Nacl300-MYB8	0d	1d	2d	3d	4d	7d
F08	SYBR	MTB8	Nacl300-1d	32.0253			31.7482	32.2045	32.2813		31.7597
F09	SYBR	MTB8	Nacl300-1d	32.3059			31.3089	32.0253	32.0194	33.2424	32.5186	33.8393
G07	SYBR	MTB8	Nacl300-2d	32.2813			31.523	32.3059	32.1521	34.2973	32.9086	33.8387
G08	SYBR	MTB8	Nacl300-2d	32.0194		mean	31.5267	32.1785	32.1509	33.7699	32.3956	33.839
G09	SYBR	MTB8	Nacl300-2d	32.1521		variance	0.219663	0.142086	0.130964	0.745918	0.584229	0.0004205
H07	SYBR	MTB8	Nacl300-3d	36.2446
H08	SYBR	MTB8	Nacl300-3d	33.2424
H09	SYBR	MTB8	Nacl300-3d	34.2973
G07	SYBR	MYB8	Nacl300-4d	31.7597
G08	SYBR	MYB8	Nacl300-4d	32.5186
G09	SYBR	MYB8	Nacl300-4d	32.9086
H07	SYBR	MYB8	Nacl300-7d	35.0787
H08	SYBR	MYB8	Nacl300-7d	33.8393
H09	SYBR	MYB8	Nacl300-7d	33.8387
A07	SYBR	ABA-1d	MYB8	31.9259		MYB8-ABA	0d	1d	2d	3d	4d	7d
A08	SYBR	ABA-1d	MYB8	32.9142			31.7482	31.9259	32.3671	33.306	33.5199	34.1357
A09	SYBR	ABA-1d	MYB8	33.0721			31.3089	32.9142		34.869	33.617
B07	SYBR	ABA-2d	MYB8	32.3671			31.523	33.0721	33.3943	34.3649	33.6591	33.1898
B08	SYBR	ABA-2d	MYB8	34.5457		mean	31.5267	32.6374	32.8807	34.18	33.5986	33.6628
B09	SYBR	ABA-2d	MYB8	33.3943		variance	0.219663	0.621228	0.726315	0.797743	0.071391	0.668862
C07	SYBR	ABA-3d	MYB8	33.306
C08	SYBR	ABA-3d	MYB8	34.869
C09	SYBR	ABA-3d	MYB8	34.3649			root	stem	leaf	flower	Protocorms
D07	SYBR	ABA-4d	MYB8	33.5199				34.6612	33.0214	32.6698
D08	SYBR	ABA-4d	MYB8	33.617			31.8631	33.73	33.1877	33.2906	33.1052
D09	SYBR	ABA-4d	MYB8	33.6591			33.4974	33.8586	33.5616	32.2591	32.8865
E07	SYBR	ABA-7d	MYB8	34.1357		mean	32.6803	34.0833	33.2569	32.7398	32.9958
E08	SYBR	ABA-7d	MYB8	32.1367		variance	1.1556	0.504609	0.276658	0.5193	0.154682
E09	SYBR	ABA-7d	MYB8	33.1898
