# Supplementary material for: Genome-wide identification and expression analyses of R2R3-MYB transcription factor genes from two Orchid species
Source: PeerJ. 2020 Sep 1;8:e9781. doi: 10.7717/peerj.9781 (PMC7473048; doi:10.7717/peerj.9781)
Supplement: Supplemental Information 17 [file peerj-08-9781-s017.xlsx]

## Sheet: 0
	Well	Fluor	Target	Content	Sample	Biological Set Name	Cq	Cq Mean	Cq Std. Dev	Starting Quantity (SQ)	Log Starting Quantity	SQ Mean	SQ Std. Dev	Set Point	Well Note
	A01	SYBR	MYB26	Unkn	CK-0d		31.0914	31.0914	0				0	68			CK	0h	2h	4h	8h	24h	48h	72h	4d	7d
	A02	SYBR	MYB26	Unkn	CK-0d		34.1827	34.1827	0				0	68					35.8422	35.3053	33.942	33.338	32.0232	32.6448		27.6943		CK-0h	33.651	20.6252	13.0258	13.0258	0	1	1
	A03	SYBR	MYB26	Unkn	CK-0d		33.1193	33.1193	0				0	68				34.1827		34.725	34.359	33.9415	32.5896	33.7692	30.4919	29.2924		CK-2h	35.4778	22.6242	12.8536	13.0258	-0.172158	0.887514	1.12674
	B01	SYBR	MYB26	Unkn	CK-2h		35.8422	35.8422	0				0	68				33.1193	35.1134		33.4915	33.7077	32.3651		29.4764			CK-4h	35.0152	22.7339	12.2813	13.0258	-0.744529	0.596863	1.67543
	B02	SYBR	MYB26	Unkn	CK-2h		36.5971	36.5971	0				0	68			mean	33.651	35.4778	35.0152	33.9308	33.6624	32.3259	33.207	29.9841	28.4934		CK-8h	33.9308	21.7878	12.143	13.0258	-0.882783	0.54232	1.84393
	B03	SYBR	MYB26	Unkn	CK-2h		35.1134	35.1134	0				0	68			variance	0.751983	0.515335	0.410316	0.433849	0.304273	0.285201	0.795047	0.718107	1.13003		CK-24h	33.6624	21.3297	12.3327	13.0258	-0.693092	0.618527	1.61675
	C01	SYBR	MYB26	Unkn	CK-4h		35.3053	35.3053	0				0	68														CK-48h	32.3259	21.0384	11.2875	13.0258	-1.73826	0.29973	3.33634
	C02	SYBR	MYB26	Unkn	CK-4h		34.725	34.725	0				0	68														CK-72h	33.207	20.7572	12.4498	13.0258	-0.575983	0.670829	1.49069
	C03	SYBR	MYB26	Unkn	CK-4h		36.1409	36.1409	0				0	68														CK-4d	29.9841	20.8022	9.18193	13.0258	-3.84385	0.0696442	14.3587
	D01	SYBR	MYB26	Unkn	CK-8h		33.942	33.942	0				0	68														CK-7d	28.4934	21.3134	7.17994	13.0258	-5.84584	0.0173871	57.514
	D02	SYBR	MYB26	Unkn	CK-8h		34.359	34.359	0				0	68
	D03	SYBR	MYB26	Unkn	CK-8h		33.4915	33.4915	0				0	68														Me-0h	33.651	20.6252	13.0258	13.0258	0	1	1
	E01	SYBR	MYB26	Unkn	CK-24h		33.338	33.338	0				0	68														Me-2h	34.795	22.1473	12.6478	13.0258	-0.378029	0.769488	1.29956
	E02	SYBR	MYB26	Unkn	CK-24h		33.9415	33.9415	0				0	68														Me-4h	35.5494	25.2493	10.3001	13.0258	-2.72569	0.151177	6.61476
	E03	SYBR	MYB26	Unkn	CK-24h		33.7077	33.7077	0				0	68														Me-8h	34.3616	21.163	13.1986	13.0258	0.172793	1.12724	0.887123
	F01	SYBR	MYB26	Unkn	CK-48h		32.0232	32.0232	0				0	68														Me-24h	35.5447	23.8106	11.7341	13.0258	-1.29172	0.408464	2.44819
	F02	SYBR	MYB26	Unkn	CK-48h		32.5896	32.5896	0				0	68														Me-48h	35.4683	22.6602	12.808	13.0258	-0.217733	0.859915	1.16291
	F03	SYBR	MYB26	Unkn	CK-48h		32.3651	32.3651	0				0	68														Me-72h	38.2587	23.0424	15.2164	13.0258	2.1906	4.56494	0.219061
	G01	SYBR	MYB26	Unkn	CK-72h		32.6448	32.6448	0				0	68
	G02	SYBR	MYB26	Unkn	CK-72h		33.7692	33.7692	0				0	68														SA-0h	33.651	20.6252	13.0258	13.0258	0	1	1
	G03	SYBR	MYB26	Unkn	CK-72h		30.8056	30.8056	0				0	68														SA-2h	36.1559	26.2377	9.91827	13.0258	-3.10751	0.116023	8.61896
	H01	SYBR	MYB26	Unkn	CK-4d		28.1141	28.1141	0				0	68														SA-4h	36.0175	23.1908	12.8267	13.0258	-0.199084	0.871104	1.14797
	H02	SYBR	MYB26	Unkn	CK-4d		30.4919	30.4919	0				0	68														SA-8h	35.5818	23.0422	12.5396	13.0258	-0.486138	0.713934	1.40069
	H03	SYBR	MYB26	Unkn	CK-4d		29.4764	29.4764	0				0	68														SA-24h	34.1806	24.7201	9.46055	13.0258	-3.56523	0.0844807	11.837
	F01	SYBR	MYB26	Unkn	CK-7d		27.6943	27.6943	0				0	68														SA-48h	36.1329	22.6112	13.5217	13.0258	0.495945	1.41024	0.709097
	F02	SYBR	MYB26	Unkn	CK-7d		29.2924	29.2924	0				0	68														SA-72h	37.7332	25.8906	11.8426	13.0258	-1.18315	0.44039	2.27072
	F03	SYBR	MYB26	Unkn	CK-7d		31.741	31.741	0				0	68
													0	68														M150-0d	33.651	20.6252	13.0258	13.0258	0	1	1
	F07	SYBR	MYB26	Unkn	Me-2h		33.6145	33.6145	0				0	68			MeJa	0h	2h	4h	8h	24h	48h	72h				M150-1d	36.3931	22.0434	14.3498	13.0258	1.32401	2.50362	0.399422
	F08	SYBR	MYB26	Unkn	Me-2h		35.9756	35.9756	0				0	68					33.6145	35.1842	34.6693		35.7346	38.3456				M150-2d	36.0433	21.8049	14.2384	13.0258	1.21262	2.31758	0.431484
	F09	SYBR	MYB26	Unkn	Me-2h		36.8776	36.8776	0				0	68				34.1827	35.9756	35.9146	34.1114	35.9142	34.8694					M150-3d	33.7708	25.402	8.36881	13.0258	-4.65698	0.0396379	25.2284
	G07	SYBR	MYB26	Unkn	Me-4h		35.1842	35.1842	0				0	68				33.1193			34.3042	35.1752	35.801	38.1719				M150-4d	33.9737	21.6373	12.3364	13.0258	-0.689433	0.620098	1.61265
	G08	SYBR	MYB26	Unkn	Me-4h		35.9146	35.9146	0				0	68			mean	33.651	34.795	35.5494	34.3616	35.5447	35.4683	38.2587				M150-7d	34.7612	23.6594	11.1018	13.0258	-1.92396	0.263531	3.79462
	G09	SYBR	MYB26	Unkn	Me-4h		36.4676	36.4676	0				0	68			variance	0.751983	1.66956	0.51648	0.283397	0.522577	0.519765	0.122801
	H07	SYBR	MYB26	Unkn	Me-8h		34.6693	34.6693	0				0	68														M300-0d	33.651	20.6252	13.0258	13.0258	0	1	1
	H08	SYBR	MYB26	Unkn	Me-8h		34.1114	34.1114	0				0	68														M300-1d	38.2913	26.4561	11.8352	13.0258	-1.19062	0.438114	2.28251
	H09	SYBR	MYB26	Unkn	Me-8h		34.3042	34.3042	0				0	68														M300-2d	36.0433	25.402	10.6412	13.0258	-2.38456	0.191503	5.22186
	F10	SYBR	MYB26	Unkn	Me-24h		38.0697	38.0697	0				0	68														M300-3d	32.9693	22.3207	10.6486	13.0258	-2.37721	0.192482	5.1953
	F11	SYBR	MYB26	Unkn	Me-24h		35.9142	35.9142	0				0	68														M300-4d	34.4413	21.7957	12.6456	13.0258	-0.380218	0.768321	1.30154
	F12	SYBR	MYB26	Unkn	Me-24h		35.1752	35.1752	0				0	68														M300-7d	32.4827	24.6532	7.82952	13.0258	-5.19626	0.0272754	36.6631
	G10	SYBR	MYB26	Unkn	Me-48h		35.7346	35.7346	0				0	68
	G11	SYBR	MYB26	Unkn	Me-48h		34.8694	34.8694	0				0	68														Nacl150-0d	33.651	20.6252	13.0258	13.0258	0	1	1
	G12	SYBR	MYB26	Unkn	Me-48h		35.801	35.801	0				0	68														Nacl150-1d	33.7509	22.5045	11.2464	13.0258	-1.77936	0.291312	3.43275
	H10	SYBR	MYB26	Unkn	Me-72h		38.3456	38.3456	0				0	68														Nacl150-2d	38.4003	23.3517	15.0486	13.0258	2.02282	4.06378	0.246076
	H11	SYBR	MYB26	Unkn	Me-72h			0	0				0	68														Nacl150-3d	34.9941	23.1799	11.8142	13.0258	-1.21157	0.431799	2.31589
	H12	SYBR	MYB26	Unkn	Me-72h		38.1719	38.1719	0				0	68														Nacl150-4d	36.9861	22.8787	14.1073	13.0258	1.08156	2.11632	0.472518
													0	68														Nacl150-7d	36.9202	22.2915	14.6287	13.0258	1.60288	3.0375	0.329219
	F01	SYBR	MYB26	Unkn	SA-2h		36.2185	36.2185	0				0	68			SA	Oh	2h	4h	8h	24h	48h	72h
	F02	SYBR	MYB26	Unkn	SA-2h		36.0934	36.0934	0				0	68					36.2185	36.1587		34.0441	35.683	39.0894				Nacl300-0d	33.651	20.6252	13.0258	13.0258	0	1	1
	F03	SYBR	MYB26	Unkn	SA-2h		37.8995	37.8995	0				0	68				34.1827	36.0934	35.6922	35.4166		36.5828	36.377				Nacl300-1d	28.6014	22.3107	6.29069	13.0258	-6.73509	0.0093872	106.528
	G01	SYBR	MYB26	Unkn	SA-4h		36.1587	36.1587	0				0	68				33.1193		36.2014	35.747	34.3172						Nacl300-2d	31.2803	23.0104	8.26987	13.0258	-4.75592	0.0370106	27.0193
	G02	SYBR	MYB26	Unkn	SA-4h		35.6922	35.6922	0				0	68			mean	33.651	36.1559	36.0175	35.5818	34.1806	36.1329	37.7332				Nacl300-3d	35.0411	24.9429	10.0982	13.0258	-2.92761	0.131432	7.6085
	G03	SYBR	MYB26	Unkn	SA-4h		36.2014	36.2014	0				0	68			variance	0.751983	0.0884849	0.282451	0.233654	0.193092	0.636266	1.91793				Nacl300-4d	32.6124	24.6198	7.99258	13.0258	-5.03321	0.0305389	32.7451
	H01	SYBR	MYB26	Unkn	SA-8h		32.9076	32.9076	0				0	68														Nacl300-7d	34.024	24.663	9.36101	13.0258	-3.66477	0.0788487	12.6825
	H02	SYBR	MYB26	Unkn	SA-8h		35.4166	35.4166	0				0	68
	H03	SYBR	MYB26	Unkn	SA-8h		35.747	35.747	0				0	68														ABA-0d	33.651	20.6252	13.0258	13.0258	0	1	1
	F04	SYBR	MYB26	Unkn	SA-24h		34.0441	34.0441	0				0	68														ABA-1d	33.5555	21.4197	12.1358	13.0258	-0.889997	0.539615	1.85317
	F05	SYBR	MYB26	Unkn	SA-24h		35.728	35.728	0				0	68														ABA-2d	34.938	21.5451	13.3929	13.0258	0.36711	1.28977	0.775334
	F06	SYBR	MYB26	Unkn	SA-24h		34.3172	34.3172	0				0	68														ABA-3d	32.0538	22.6707	9.38311	13.0258	-3.64268	0.0800654	12.4898
	G04	SYBR	MYB26	Unkn	SA-48h		35.683	35.683	0				0	68														ABA-4d	33.3171	22.2028	11.1143	13.0258	-1.91146	0.265823	3.7619
	G05	SYBR	MYB26	Unkn	SA-48h		36.5828	36.5828	0				0	68														ABA-7d	32.364	23.0579	9.30614	13.0258	-3.71964	0.0759059	13.1742
	G06	SYBR	MYB26	Unkn	SA-48h		37.8645	37.8645	0				0	68
	H04	SYBR	MYB26	Unkn	SA-72h		39.0894	39.0894	0				0	68
	H05	SYBR	MYB26	Unkn	SA-72h		36.377	36.377	0				0	68
	H06	SYBR	MYB26	Unkn	SA-72h			0	0				0	68
													0	68
	A07	SYBR	MYB26	Unkn	M150-1d		36.9895	36.9895	0				0	68			mannitol150	0d	1d	2d	3d	4d	7d
	A08	SYBR	MYB26	Unkn	M150-1d		36.555	36.555	0				0	68					36.9895	35.6991	33.2803	34.38	34.5837
	A09	SYBR	MYB26	Unkn	M150-1d		35.635	35.635	0				0	68				34.1827	36.555	36.3874	34.3038	33.5267	35.5283
	B07	SYBR	MYB26	Unkn	M150-2d		35.6991	35.6991	0				0	68				33.1193	35.635		33.7283	34.0143	34.1717
	B08	SYBR	MYB26	Unkn	M150-2d		36.3874	36.3874	0				0	68			mean	33.651	36.3931	36.0433	33.7708	33.9737	34.7612
	B09	SYBR	MYB26	Unkn	M150-2d		38.7485	38.7485	0				0	68			variance	0.751983	0.691606	0.486681	0.513096	0.42808	0.695524
	C07	SYBR	MYB26	Unkn	M150-3d		33.2803	33.2803	0				0	68
	C08	SYBR	MYB26	Unkn	M150-3d		34.3038	34.3038	0				0	68
	C09	SYBR	MYB26	Unkn	M150-3d		33.7283	33.7283	0				0	68
	D07	SYBR	MYB26	Unkn	M150-4d		34.38	34.38	0				0	68
	D08	SYBR	MYB26	Unkn	M150-4d		33.5267	33.5267	0				0	68
	D09	SYBR	MYB26	Unkn	M150-4d		34.0143	34.0143	0				0	68
	E07	SYBR	MYB26	Unkn	M150-7d		34.5837	34.5837	0				0	68
	E08	SYBR	MYB26	Unkn	M150-7d		35.5283	35.5283	0				0	68
	E09	SYBR	MYB26	Unkn	M150-7d		34.1717	34.1717	0				0	68
													0	68
	A10	SYBR	MYB26	Unkn	M300-1d		37.982	37.982	0				0	68			mannitol300	0d	1d	2d	3d	4d	7d
	A11	SYBR	MYB26	Unkn	M300-1d		38.5618	38.5618	0				0	68					37.982	35.6991	33.3468		31.8953
	A12	SYBR	MYB26	Unkn	M300-1d		38.3301	38.3301	0				0	68				34.1827	38.5618	36.3874	32.3291	34.3791	32.5859
	B10	SYBR	MYB26	Unkn	M300-2d			0	0				0	68				33.1193	38.3301		33.2319	34.5035	32.967
	B11	SYBR	MYB26	Unkn	M300-2d			0	0				0	68			mean	33.651	38.2913	36.0433	32.9693	34.4413	32.4827
	B12	SYBR	MYB26	Unkn	M300-2d			0	0				0	68			variance	0.751983	0.29185	0.486681	0.557397	0.0880108	0.543255
	C10	SYBR	MYB26	Unkn	M300-3d		33.3468	33.3468	0				0	68
	C11	SYBR	MYB26	Unkn	M300-3d		32.3291	32.3291	0				0	68
	C12	SYBR	MYB26	Unkn	M300-3d		33.2319	33.2319	0				0	68
	D10	SYBR	MYB26	Unkn	M300-4d		32.5213	32.5213	0				0	68
	D11	SYBR	MYB26	Unkn	M300-4d		34.3791	34.3791	0				0	68
	D12	SYBR	MYB26	Unkn	M300-4d		34.5035	34.5035	0				0	68
	E10	SYBR	MYB26	Unkn	M300-7d		31.8953	31.8953	0				0	68
	E11	SYBR	MYB26	Unkn	M300-7d		32.5859	32.5859	0				0	68
	E12	SYBR	MYB26	Unkn	M300-7d		32.967	32.967	0
										2h	4h	8h	24h	48h	72h
	A01	SYBR	MYB26	Unkn	Nacl150-1d		33.2538	33.2538	0		29.0363	29.0676	29.826	28.6805	29.155		Nacl150	0d	1d	2d	3d	4d	7d
	A02	SYBR	MYB26	Unkn	Nacl150-1d		34.2942	34.2942	0	30.673	30.0969	30.7013	30.3701	28.6161	29.2672				33.2538		34.7747	36.6681	36.1479
	A03	SYBR	MYB26	Unkn	Nacl150-1d		33.7045	33.7045	0	31.5763	29.5623	29.7585	30.2857	28.1687	29.1935			34.1827	34.2942	38.306	35.0782		36.5871
	B01	SYBR	MYB26	Unkn	Nacl150-2d		36.3753	36.3753	0									33.1193	33.7045	38.4947	35.1295	37.3041	38.0256
	B02	SYBR	MYB26	Unkn	Nacl150-2d		38.306	38.306	0								mean	33.651	33.7509	38.4003	34.9941	36.9861	36.9202
	B03	SYBR	MYB26	Unkn	Nacl150-2d		38.4947	38.4947	0								variance	0.751983	0.521745	0.133442	0.191776	0.449723	0.98216
	C01	SYBR	MYB26	Unkn	Nacl150-3d		34.7747	34.7747	0
	C02	SYBR	MYB26	Unkn	Nacl150-3d		35.0782	35.0782	0
	C03	SYBR	MYB26	Unkn	Nacl150-3d		35.1295	35.1295	0
	D01	SYBR	MYB26	Unkn	Nacl150-4d		36.6681	36.6681	0
	D02	SYBR	MYB26	Unkn	Nacl150-4d			0	0
	D03	SYBR	MYB26	Unkn	Nacl150-4d		37.3041	37.3041	0
	E01	SYBR	MYB26	Unkn	Nacl150-7d		36.1479	36.1479	0
	E02	SYBR	MYB26	Unkn	Nacl150-7d		36.5871	36.5871	0
	E03	SYBR	MYB26	Unkn	Nacl150-7d		38.0256	38.0256	0
	A04	SYBR	MYB26	Unkn	Nacl300-1d		27.9575	27.9575	0								Nacl300	0d	1d	2d	3d	4d	7d
	A05	SYBR	MYB26	Unkn	Nacl300-1d		28.9183	28.9183	0										27.9575	31.434	34.5953	31.9142	33.7292
	A06	SYBR	MYB26	Unkn	Nacl300-1d		28.9284	28.9284	0									34.1827	28.9183	31.3739	35.4869	33.2739	34.1683
	B04	SYBR	MYB26	Unkn	Nacl300-2d		31.434	31.434	0									33.1193	28.9284	31.0329		32.649	34.1747
	B05	SYBR	MYB26	Unkn	Nacl300-2d		31.3739	31.3739	0								mean	33.651	28.6014	31.2803	35.0411	32.6124	34.024
	B06	SYBR	MYB26	Unkn	Nacl300-2d		31.0329	31.0329	0								variance	0.751983	0.55765	0.216306	0.630401	0.680571	0.255388
	C04	SYBR	MYB26	Unkn	Nacl300-3d		34.5953	34.5953	0
	C05	SYBR	MYB26	Unkn	Nacl300-3d		35.4869	35.4869	0
	C06	SYBR	MYB26	Unkn	Nacl300-3d			0	0
	D04	SYBR	MYB26	Unkn	Nacl300-4d		31.9142	31.9142	0
	D05	SYBR	MYB26	Unkn	Nacl300-4d		33.2739	33.2739	0
	D06	SYBR	MYB26	Unkn	Nacl300-4d		32.649	32.649	0	2d	3d	4d	7d
	E04	SYBR	MYB26	Unkn	Nacl300-7d		33.7292	33.7292	0	31.9288	31.5723	32.2595
	E05	SYBR	MYB26	Unkn	Nacl300-7d		34.1683	34.1683	0
	E06	SYBR	MYB26	Unkn	Nacl300-7d		34.1747	34.1747	0
	A01	SYBR	MYB26	Unkn	ABA-1d		33.5421	33.5421	0								ABA	0d	1d	2d	3d	4d	7d
	A02	SYBR	MYB26	Unkn	ABA-1d		33.2044	33.2044	0										33.5421	34.3859	32.7053		31.8044
	A03	SYBR	MYB26	Unkn	ABA-1d		33.92	33.92	0									34.1827	33.2044	34.7438	31.3782	33.1646	32.2035
	B01	SYBR	MYB26	Unkn	ABA-2d		34.3859	34.3859	0									33.1193	33.92	35.6843	32.078	33.4696	33.0841
	B02	SYBR	MYB26	Unkn	ABA-2d		34.7438	34.7438	0								mean	33.651	33.5555	34.938	32.0538	33.3171	32.364
	B03	SYBR	MYB26	Unkn	ABA-2d		35.6843	35.6843	0								variance	0.751983	0.357984	0.67064	0.663885	0.215706	0.654762
	C01	SYBR	MYB26	Unkn	ABA-3d		32.7053	32.7053	0
	C02	SYBR	MYB26	Unkn	ABA-3d		31.3782	31.3782	0
	C03	SYBR	MYB26	Unkn	ABA-3d		32.078	32.078	0
	D01	SYBR	MYB26	Unkn	ABA-4d		31.9021	31.9021	0									root	stem	leaf	flower	Protocorms
	D02	SYBR	MYB26	Unkn	ABA-4d		33.1646	33.1646	0									29.0996	27.8019	35.2844	33.9902	34.5696
	D03	SYBR	MYB26	Unkn	ABA-4d		33.4696	33.4696	0									37.9207	31.2403	35.0615	32.3316	34.2656
	E01	SYBR	MYB26	Unkn	ABA-7d		31.8044	31.8044	0									28.9388
	E02	SYBR	MYB26	Unkn	ABA-7d		32.2035	32.2035	0								mean
	E03	SYBR	MYB26	Unkn	ABA-7d		33.0841	33.0841	0								variance	5.1399	2.43127	0.157613	1.17277	0.214931
