# Supplementary material for: Genome-wide identification and expression analyses of R2R3-MYB transcription factor genes from two Orchid species
Source: PeerJ. 2020 Sep 1;8:e9781. doi: 10.7717/peerj.9781 (PMC7473048; doi:10.7717/peerj.9781)
Supplement: Supplemental Information 18 [file peerj-08-9781-s018.xls]

## Sheet: Sheet1
A01	SYBR	MYB20	0h	24.5218		CK-MYB20	0h	2h	4h	8h	24h	48h	72h	4d	7d
A02	SYBR	MYB20	0h	25.2233			24.5218	27.5447	26.7959	25.1176	25.6903	26.0899	25.072	26.8851	27.4892		CK-0h	24.4537	20.6252	3.82845	3.82845	0	1	1
A03	SYBR	MYB20	0h	24.3856				27.7071	26.5114	25.6214	25.7957	24.5746	25.2835	27.1066	27.5022		CK-2h	27.5814	22.6242	4.95721	3.82845	1.12876	2.1867	0.45731
B01	SYBR	MYB20	2h	27.5447			24.3856	27.4925	25.6035	26.1026	25.9028	25.2243	26.0696	25.3827	27.5118		CK-4h	26.3036	22.7339	3.56967	3.82845	-0.258778	0.835796	1.19646
B02	SYBR	MYB20	2h	27.7071		mean	24.4537	27.5814	26.3036	25.6139	25.7963	25.2963	25.475	26.4581	27.5011		CK-8h	25.6139	21.7878	3.82603	3.82845	-0.00241768	0.998326	1.00168
B03	SYBR	MYB20	2h	27.4925		variance	0.0963318	0.111928	0.622781	0.492512	0.10629	0.760218	0.525642	0.937926	0.0113321		CK-24h	25.7963	21.3297	4.46657	3.82845	0.638116	1.5563	0.642551
C01	SYBR	MYB20	4h	26.7959													CK-48h	25.2963	21.0384	4.25783	3.82845	0.429376	1.34665	0.742583
C02	SYBR	MYB20	4h	26.5114		Nacl150-MYB20	0d	1d	2d	3d	4d	7d					CK-72h	25.475	20.7572	4.71779	3.82845	0.889341	1.85233	0.539861
C03	SYBR	MYB20	4h	25.6035			24.5218		29.1573	29.6745	28.8148	27.9005					CK-4d	26.4581	20.8022	5.65594	3.82845	1.82749	3.54919	0.281755
D01	SYBR	MYB20	8h	25.1176				28.8488	29.3314	29.3225	28.6476	28.3465					CK-7d	27.5011	21.3134	6.18763	3.82845	2.35918	5.13078	0.194902
D02	SYBR	MYB20	8h	25.6214			24.3856	28.1919	29.2775	29.4334	28.2657	28.0723
D03	SYBR	MYB20	8h	26.1026		mean	24.4537	28.5204	29.2554	29.4768	28.576	28.1064					Me-0h	24.4537	20.6252	3.82845	3.82845	0	1	1
E01	SYBR	MYB20	24h	25.6903		variance	0.0963318	0.464548	0.0891287	0.179986	0.281428	0.224987					Me-2h	27.5611	22.1473	5.41386	3.82845	1.58541	3.00092	0.333231
E02	SYBR	MYB20	24h	25.7957													Me-4h	32.1273	25.2493	6.87792	3.82845	3.04947	8.27908	0.120786
E03	SYBR	MYB20	24h	25.9028		Nacl300-MYB20	0d	1d	2d	3d	4d	7d					Me-8h	27.7775	21.163	6.61446	3.82845	2.78601	6.89719	0.144987
F01	SYBR	MYB20	48h	26.0899			24.5218		28.9957	31.9542	32.6278	31.9363					Me-24h	28.9511	23.8106	5.14043	3.82845	1.31198	2.48282	0.402768
F02	SYBR	MYB20	48h	24.5746				30.2294		31.2065	32.166	32.4299					Me-48h	29.7527	22.6602	7.09248	3.82845	3.26403	9.60661	0.104095
F03	SYBR	MYB20	48h	25.2243			24.3856	31.1836	30.0699	32.3124	31.9922	32.0789					Me-72h	29.5583	23.0424	6.51593	3.82845	2.68748	6.44186	0.155235
G01	SYBR	MYB20	72h	25.072		mean	24.4537	30.7065	29.5328	31.8244	32.262	32.1484
G02	SYBR	MYB20	72h	25.2835		variance	0.0963318	0.674712	0.759602	0.564286	0.328505	0.254039					SA-0h	24.4537	20.6252	3.82845	3.82845	0	1	1
G03	SYBR	MYB20	72h	26.0696													SA-2h	28.7111	26.2377	2.47341	3.82845	-1.35504	0.390925	2.55804
H01	SYBR	MYB20	4d	26.8851		M150-MYB20	0d	1d	2d	3d	4d	7d					SA-4h	29.0813	23.1908	5.89055	3.82845	2.0621	4.17593	0.239468
H02	SYBR	MYB20	4d	27.1066			24.5218	32.3417	28.3099	26.2807	29.0037	27.5891					SA-8h	29.4394	23.0422	6.39724	3.82845	2.56879	5.93313	0.168545
H03	SYBR	MYB20	4d	25.3827				32.2582	29.3645	27.5537	28.4409	28.4631					SA-24h	30.7806	24.7201	6.06055	3.82845	2.2321	4.69817	0.212849
E10	SYBR	MYB20	7d	27.4892			24.3856	32.4789	28.7963	27.4614	28.8981	28.4151					SA-48h	30.0667	22.6112	7.45552	3.82845	3.62707	12.3554	0.0809363
E11	SYBR	MYB20	7d	27.5022		mean	24.4537	32.3596	28.8235	27.0986	28.7809	28.1558					SA-72h	33.39	25.8906	7.4994	3.82845	3.67094	12.7369	0.0785119
E12	SYBR	MYB20	7d	27.5118		variance	0.0963318	0.111454	0.527845	0.709799	0.299124	0.491324
																	M150-0d	24.4537	20.6252	3.82845	3.82845	0	1	1
A01	SYBR	MYB20	24h	34.7431		M300-MYB20	0d	1d	2d	3d	4d	7d					M150-1d	32.3596	22.0434	10.3162	3.82845	6.48779	89.7471	0.0111424
A02	SYBR	MYB20	24h	28.8488			24.5218	33.4571		29.4073	30.4294	31.2411					M150-2d	28.8235	21.8049	7.01869	3.82845	3.19023	9.12759	0.109558
A03	SYBR	MYB20	24h	28.1919				34.5898	35.1757	29.8779	30.6844	31.866					M150-3d	27.0986	25.402	1.6966	3.82845	-2.13185	0.228165	4.3828
A04	SYBR	MYB20	4d	32.6278			24.3856	34.2527	34.1142	30.3486	30.3534	31.4161					M150-4d	28.7809	21.6373	7.1436	3.82845	3.31515	9.9531	0.100471
A05	SYBR	MYB20	4d	32.166		mean	24.4537	34.0999	34.645	29.8779	30.4891	31.5077					M150-7d	28.1558	23.6594	4.49635	3.82845	0.667899	1.58876	0.629423
A06	SYBR	MYB20	4d	31.9922		variance	0.0963318	0.58162	0.750635	0.470663	0.173398	0.322326
A07	SYBR	MYB20	24h	32.3417													M300-0d	24.4537	20.6252	3.82845	3.82845	0	1	1
A08	SYBR	MYB20	24h	32.2582		Me-MYB20	0h	2h	4h	8h	24h	48h	72h				M300-1d	34.0999	26.4561	7.64379	3.82845	3.81534	14.0777	0.0710344
A09	SYBR	MYB20	24h	32.4789			24.5218	27.356	32.4675	27.5076			28.7023				M300-2d	34.645	25.402	9.24292	3.82845	5.41447	42.6498	0.0234468
A10	SYBR	MYB20	4d	30.4294				27.7347		27.7679	29.4279	30.0088	30.2608				M300-3d	29.8779	22.3207	7.55726	3.82845	3.72881	13.2582	0.0754252
A11	SYBR	MYB20	4d	30.6844			24.3856	27.5927	31.787	28.057	28.4742	29.4966	29.7118				M300-4d	30.4891	21.7957	8.69333	3.82845	4.86488	29.1391	0.0343182
A12	SYBR	MYB20	4d	30.3534		mean	24.4537	27.5611	32.1273	27.7775	28.9511	29.7527	29.5583				M300-7d	31.5077	24.6532	6.85453	3.82845	3.02608	8.14594	0.12276
B01	SYBR	MYB20	48h	29.1573		variance	0.0963318	0.191301	0.481209	0.274796	0.6744	0.362157	0.790519
B02	SYBR	MYB20	48h	29.3314													Nacl150-0d	24.4537	20.6252	3.82845	3.82845	0	1	1
B03	SYBR	MYB20	48h	29.2775		SA-MYB20	0h	2h	4h	8h	24h	48h	72h				Nacl150-1d	28.5204	22.5045	6.01589	3.82845	2.18744	4.55496	0.219541
B04	SYBR	MYB20	7d	31.9363			24.5218	28.7591	28.817	29.4776	30.8135	30.0889	32.8048				Nacl150-2d	29.2554	23.3517	5.90366	3.82845	2.07521	4.21406	0.237301
B05	SYBR	MYB20	7d	32.4299				28.1663		29.3709	30.4865	30.0446	33.1706				Nacl150-3d	29.4768	23.1799	6.29689	3.82845	2.46844	5.53445	0.180687
B06	SYBR	MYB20	7d	32.0789			24.3856	29.2079	29.3456	29.4697	31.042		34.1945				Nacl150-4d	28.576	22.8787	5.6973	3.82845	1.86885	3.65241	0.273792
B07	SYBR	MYB20	48h	28.3099		mean	24.4537	28.7111	29.0813	29.4394	30.7806	30.0667	33.39				Nacl150-7d	28.1064	22.2915	5.81489	3.82845	1.98644	3.96258	0.252361
B08	SYBR	MYB20	48h	29.3645		variance	0.0963318	0.522452	0.373735	0.059503	0.279197	0.0313182	0.720336
B09	SYBR	MYB20	48h	28.7963													Nacl300-0d	24.4537	20.6252	3.82845	3.82845	0	1	1
B10	SYBR	MYB20	7d	31.2411		MYB20-ABA	0d	1d	2d	3d	4d	7d					Nacl300-1d	30.7065	22.3107	8.39576	3.82845	4.5673	23.708	0.0421798
B11	SYBR	MYB20	7d	31.866			24.5218	28.4513	26.8391		28.3182	28.0708					Nacl300-2d	29.5328	23.0104	6.5224	3.82845	2.69395	6.47083	0.15454
B12	SYBR	MYB20	7d	31.4161				28.5283		28.6748	28.3558	27.5647					Nacl300-3d	31.8244	24.9429	6.88142	3.82845	3.05297	8.2992	0.120494
C01	SYBR	MYB20	72h	29.6745			24.3856		26.6535	28.8876	28.2614	28.9097					Nacl300-4d	32.262	24.6198	7.64218	3.82845	3.81373	14.062	0.0711136
C02	SYBR	MYB20	72h	29.3225		mean	24.4537	28.4898	26.7463	28.7812	28.3118	28.1817					Nacl300-7d	32.1484	24.663	7.48537	3.82845	3.65692	12.6137	0.0792788
C03	SYBR	MYB20	72h	29.4334		variance	0.0963318	0.0544429	0.131272	0.150461	0.0475133	0.679318
C04	SYBR	MYB20	2h	27.356													ABA-0d	24.4537	20.6252	3.82845	3.82845	0	1	1
C05	SYBR	MYB20	2h	27.7347													ABA-1d	28.4898	21.4197	7.07005	3.82845	3.2416	9.45842	0.105726
C06	SYBR	MYB20	2h	27.5927			root	stem	leaf	flower	Protocorms						ABA-2d	26.7463	21.5451	5.20117	3.82845	1.37272	2.58958	0.386163
C07	SYBR	MYB20	72h	26.2807			24.4273	25.4556	27.1317	27.2629	26.219						ABA-3d	28.7812	22.6707	6.11048	3.82845	2.28203	4.86361	0.205609
C08	SYBR	MYB20	72h	27.5537			24.0358	25.3652	26.9278	27.5555	26.4711						ABA-4d	28.3118	22.2028	6.10903	3.82845	2.28058	4.85872	0.205816
C09	SYBR	MYB20	72h	27.4614			24.2795	25.5911	26.5809	27.5689	26.5829						ABA-7d	28.1817	23.0579	5.12387	3.82845	1.29542	2.45449	0.407417
C10	SYBR	MYB20	2h	28.7591		mean	24.2475	25.4706	26.8801	27.4624	26.4243
C11	SYBR	MYB20	2h	28.1663		variance	0.19768	0.113713	0.278497	0.17294	0.186412
C12	SYBR	MYB20	2h	29.2079
D01	SYBR	MYB20	4d	28.8148
D02	SYBR	MYB20	4d	28.6476
D03	SYBR	MYB20	4d	28.2657
D04	SYBR	MYB20	4h	32.4675
D05	SYBR	MYB20	4h	35.7977
D06	SYBR	MYB20	4h	31.787
D07	SYBR	MYB20	4d	29.0037
D08	SYBR	MYB20	4d	28.4409
D09	SYBR	MYB20	4d	28.8981
D10	SYBR	MYB20	4h	28.817
D11	SYBR	MYB20	4h	27.0331
D12	SYBR	MYB20	4h	29.3456
E01	SYBR	MYB20	7d	27.9005
E02	SYBR	MYB20	7d	28.3465
E03	SYBR	MYB20	7d	28.0723
E04	SYBR	MYB20	8h	27.5076
E05	SYBR	MYB20	8h	27.7679
E06	SYBR	MYB20	8h	28.057
E07	SYBR	MYB20	7d	27.5891
E08	SYBR	MYB20	7d	28.4631
E09	SYBR	MYB20	7d	28.4151
E10	SYBR	MYB20	8h	29.4776
E11	SYBR	MYB20	8h	29.3709
E12	SYBR	MYB20	8h	29.4697
F01	SYBR	MYB20	24h	27.2201
F02	SYBR	MYB20	24h	30.2294
F03	SYBR	MYB20	24h	31.1836
F04	SYBR	MYB20	24h	33.4276
F05	SYBR	MYB20	24h	29.4279
F06	SYBR	MYB20	24h	28.4742
F07	SYBR	MYB20	24h	33.4571
F08	SYBR	MYB20	24h	34.5898
F09	SYBR	MYB20	24h	34.2527
F10	SYBR	MYB20	24h	30.8135
F11	SYBR	MYB20	24h	30.4865
F12	SYBR	MYB20	24h	31.042
G01	SYBR	MYB20	48h	28.9957
G02	SYBR	MYB20	48h	27.9169
G03	SYBR	MYB20	48h	30.0699
G04	SYBR	MYB20	48h	35.1272
G05	SYBR	MYB20	48h	30.0088
G06	SYBR	MYB20	48h	29.4966
G07	SYBR	MYB20	48h	36.5738
G08	SYBR	MYB20	48h	35.1757
G09	SYBR	MYB20	48h	34.1142
G10	SYBR	MYB20	48h	30.0889
G11	SYBR	MYB20	48h	30.0446
G12	SYBR	MYB20	48h	28.1928
H01	SYBR	MYB20	72h	31.9542
H02	SYBR	MYB20	72h	31.2065
H03	SYBR	MYB20	72h	32.3124
H04	SYBR	MYB20	72h	28.7023
H05	SYBR	MYB20	72h	30.2608
H06	SYBR	MYB20	72h	29.7118
H07	SYBR	MYB20	72h	29.4073
H08	SYBR	MYB20	72h	29.8779
H09	SYBR	MYB20	72h	30.3486
H10	SYBR	MYB20	72h	32.8048
H11	SYBR	MYB20	72h	33.1706
H12	SYBR	MYB20	72h	34.1945
F01	SYBR	ABA-1d	MYB20	28.4513
F02	SYBR	ABA-1d	MYB20	28.5283
F03	SYBR	ABA-1d	MYB20	32.9146
F04	SYBR	ABA-2d	MYB20	26.8391
F05	SYBR	ABA-2d	MYB20	27.8679
F06	SYBR	ABA-2d	MYB20	26.6535
F07	SYBR	ABA-3d	MYB20	31.2974
F08	SYBR	ABA-3d	MYB20	28.6748
F09	SYBR	ABA-3d	MYB20	28.8876
F10	SYBR	ABA-4d	MYB20	28.3182
F11	SYBR	ABA-4d	MYB20	28.3558
F12	SYBR	ABA-4d	MYB20	28.2614
G01	SYBR	MYB-20	ABA-7d	28.0708
G02	SYBR	MYB-20	ABA-7d	27.5647
G03	SYBR	MYB-20	ABA-7d	28.9097
