# Supplementary material for: Genome-wide identification and expression analyses of R2R3-MYB transcription factor genes from two Orchid species
Source: PeerJ. 2020 Sep 1;8:e9781. doi: 10.7717/peerj.9781 (PMC7473048; doi:10.7717/peerj.9781)
Supplement: Supplemental Information 19 [file peerj-08-9781-s019.xls]

## Sheet: Sheet1
A07	SYBR	MYB32	0h	24.8579		CK-MYB32	0h	2h	4h	8h	24h	48h	72h	4d	7d
A08	SYBR	MYB32	0h	24.174			24.8579	25.8439	27.8068	24.7109	24.9564		25.6314	28.0639	27.9458		CK-0h	24.5159	20.6252	3.8907	3.8907	0	1	1
A09	SYBR	MYB32	0h	23.3292			24.174		27.5945	24.4328	24.9993	25.0006	26.0586	27.5528	28.2039		CK-2h	25.9815	22.6242	3.35729	3.8907	-0.533411	0.690919	1.44735
B07	SYBR	MYB32	2h	25.8439				26.1191		24.8591	25.2078	24.5473	26.1299	27.6873	27.4197		CK-4h	27.7007	22.7339	4.96674	3.8907	1.07603	2.10823	0.474331
B08	SYBR	MYB32	2h	27.0581		mean	24.5159	25.9815	27.7007	24.6676	25.0545	24.774	25.94	27.768	27.8565		CK-8h	24.6676	21.7878	2.87977	3.8907	-1.01093	0.496226	2.01521
B09	SYBR	MYB32	2h	26.1191		variance	0.483582	0.194573	0.150096	0.216405	0.134468	0.320534	0.269598	0.264918	0.399674		CK-24h	25.0545	21.3297	3.72482	3.8907	-0.165887	0.89138	1.12186
C07	SYBR	MYB32	4h	27.8068													CK-48h	24.774	21.0384	3.73555	3.8907	-0.155151	0.898039	1.11354
C08	SYBR	MYB32	4h	27.5945													CK-72h	25.94	20.7572	5.18276	3.8907	1.29205	2.44876	0.408369
C09	SYBR	MYB32	4h	26.8509													CK-4d	27.768	20.8022	6.96578	3.8907	3.07507	8.42733	0.118662
D07	SYBR	MYB32	8h	24.7109													CK-7d	27.8565	21.3134	6.54303	3.8907	2.65232	6.28679	0.159064
D08	SYBR	MYB32	8h	24.4328
D09	SYBR	MYB32	8h	24.8591													Me-0h	25.9505	20.6252	5.32524	5.32524	0	1	1
E07	SYBR	MYB32	24h	24.9564													Me-2h	24.8145	22.1473	2.66719	5.32524	-2.65805	0.158433	6.3118
E08	SYBR	MYB32	24h	24.9993													Me-4h	25.1212	25.2493	-0.128112	5.32524	-5.45335	0.0228232	43.815
E09	SYBR	MYB32	24h	25.2078													Me-8h	24.5715	21.163	3.40848	5.32524	-1.91676	0.264848	3.77575
F07	SYBR	MYB32	48h	23.5489													Me-24h	26.1359	23.8106	2.32526	5.32524	-2.99999	0.125001	7.99992
F08	SYBR	MYB32	48h	25.0006													Me-48h	27.975	22.6602	5.31479	5.32524	-0.0104506	0.992782	1.00727
F09	SYBR	MYB32	48h	24.5473													Me-72h	27.8045	23.0424	4.76214	5.32524	-0.5631	0.676846	1.47744
G07	SYBR	MYB32	72h	25.6314
G08	SYBR	MYB32	72h	26.0586													SA-0h	24.5159	20.6252	3.8907	3.8907	0	1	1
G09	SYBR	MYB32	72h	26.1299													SA-2h	27.1247	26.2377	0.887028	3.8907	-3.00368	0.124682	8.02042
H07	SYBR	MYB32	4d	28.0639													SA-4h	26.0973	23.1908	2.90653	3.8907	-0.984175	0.505515	1.97818
H08	SYBR	MYB32	4d	27.5528													SA-8h	26.1845	23.0422	3.14238	3.8907	-0.748325	0.595294	1.67984
H09	SYBR	MYB32	4d	27.6873													SA-24h	28.076	24.7201	3.35591	3.8907	-0.534791	0.690259	1.44873
A07	SYBR	MYB32	ck-7d	27.9458													SA-48h	28.0088	22.6112	5.3976	3.8907	1.50689	2.84197	0.351868
A08	SYBR	MYB32	ck-7d	28.2039													SA-72h	28.4643	25.8906	2.57378	3.8907	-1.31692	0.401391	2.49134
A09	SYBR	MYB32	ck-7d	27.4197
																	M150-0d	24.5159	20.6252	3.8907	3.8907	0	1	1
B07	SYBR	MYB32	SA-2h	27.0555		SA-MYB32	0h	2h	4h	8h	24h	48h	72h				M150-1d	29.5539	22.0434	7.51053	3.8907	3.61982	12.2935	0.0813438
B08	SYBR	MYB32	SA-2h	27.2904			24.8579	27.0555	25.7515	26.5415	27.7143	28.2818	28.8303				M150-2d	31.2849	21.8049	9.48002	3.8907	5.58931	48.145	0.0207706
B09	SYBR	MYB32	SA-2h	27.0281			24.174	27.2904	26.3301	25.9617	28.1709		28.4064				M150-3d	28.5635	25.402	3.16147	3.8907	-0.729239	0.603222	1.65776
C07	SYBR	MYB32	SA-4h	25.7515				27.0281	26.2102	26.0504	28.3428	27.7358	28.1564				M150-4d	28.5654	21.6373	6.92805	3.8907	3.03734	8.20978	0.121806
C08	SYBR	MYB32	SA-4h	26.3301		mean	24.5159	27.1247	26.0973	26.1845	28.076	28.0088	28.4643				M150-7d	27.7827	23.6594	4.12326	3.8907	0.232552	1.17491	0.851128
C09	SYBR	MYB32	SA-4h	26.2102		variance	0.483582	0.144186	0.305361	0.31229	0.324843	0.386067	0.340672
D07	SYBR	MYB32	SA-8h	26.5415													M300-0d	24.5159	20.6252	3.8907	3.8907	0	1	1
D08	SYBR	MYB32	SA-8h	25.9617													M300-1d	30.2576	26.4561	3.80151	3.8907	-0.0891931	0.940048	1.06378
D09	SYBR	MYB32	SA-8h	26.0504													M300-2d	30.4477	25.402	5.04563	3.8907	1.15493	2.22673	0.449089
E07	SYBR	MYB32	SA-24h	27.7143													M300-3d	27.0916	22.3207	4.77088	3.8907	0.880175	1.8406	0.543302
E08	SYBR	MYB32	SA-24h	28.1709													M300-4d	26.5351	21.7957	4.73941	3.8907	0.848708	1.80089	0.555282
E09	SYBR	MYB32	SA-24h	28.3428													M300-7d	28.3312	24.6532	3.67803	3.8907	-0.212673	0.862937	1.15883
F07	SYBR	MYB32	SA-48h	28.2818
F08	SYBR	MYB32	SA-48h	29.2362													Nacl150-0d	24.5159	20.6252	3.8907	3.8907	0	1	1
F09	SYBR	MYB32	SA-48h	27.7358													Nacl150-1d	26.0088	22.5045	3.50429	3.8907	-0.38641	0.765031	1.30714
G07	SYBR	MYB32	SA-72h	28.8303													Nacl150-2d	27.7621	23.3517	4.41039	3.8907	0.519684	1.43364	0.697525
G08	SYBR	MYB32	SA-72h	28.4064													Nacl150-3d	27.3585	23.1799	4.1786	3.8907	0.287897	1.22086	0.819095
G09	SYBR	MYB32	SA-72h	28.1564													Nacl150-4d	27.4928	22.8787	4.61411	3.8907	0.723404	1.65107	0.605667
																	Nacl150-7d	28.6757	22.2915	6.38411	3.8907	2.49341	5.63106	0.177586
C07	SYBR	MYB32	ME0h	25.5882		Me-MYB32	0h	2h	4h	8h	24h	48h	72h
C08	SYBR	MYB32	ME0h	26.1145			25.5882	24.7243	25.0169	24.3145	25.9635	28.1044	27.8634				Nacl300-0d	24.5159	20.6252	3.8907	3.8907	0	1	1
C09	SYBR	MYB32	ME0h	26.1487			26.1145	24.7855		24.6398	26.4399	27.1724	27.8001				Nacl300-1d	25.1107	22.3107	2.80001	3.8907	-1.09069	0.469536	2.12976
D07	SYBR	MYB32	ME2h	24.7243			26.1487	24.9336	25.2256	24.7603	26.0043	28.6483	27.75				Nacl300-2d	26.0893	23.0104	3.07887	3.8907	-0.81183	0.569659	1.75544
D08	SYBR	MYB32	ME2h	24.7855		mean	25.9505	24.8145	25.1212	24.5715	26.1359	27.975	27.8045				Nacl300-3d	26.6922	24.9429	1.74929	3.8907	-2.14141	0.226658	4.41193
D09	SYBR	MYB32	ME2h	24.9336		variance	0.314218	0.107602	0.147577	0.230626	0.264058	0.746384	0.056804				Nacl300-4d	26.3453	24.6198	1.72544	3.8907	-2.16527	0.222941	4.48549
E07	SYBR	MYB32	ME4h	25.0169													Nacl300-7d	28.9679	24.663	4.30488	3.8907	0.414179	1.33254	0.750446
E08	SYBR	MYB32	ME4h	26.0361
E09	SYBR	MYB32	ME4h	25.2256													ABA-0d	24.5159	20.6252	3.8907	3.8907	0	1	1
F07	SYBR	MYB32	ME8h	24.3145													ABA-1d	32.1266	21.4197	10.7069	3.8907	6.81616	112.685	0.00887426
F08	SYBR	MYB32	ME8h	24.6398													ABA-2d	31.5505	21.5451	10.0054	3.8907	6.11472	69.2972	0.0144306
F09	SYBR	MYB32	ME8h	24.7603													ABA-3d	27.3323	22.6707	4.66158	3.8907	0.770877	1.70631	0.586061
G07	SYBR	MYB32	ME24h	25.9635													ABA-4d	28.9246	22.2028	6.72185	3.8907	2.83115	7.11641	0.14052
G08	SYBR	MYB32	ME24h	26.4399													ABA-7d	27.9312	23.0579	4.87334	3.8907	0.982635	1.97607	0.506054
G09	SYBR	MYB32	ME24h	26.0043
H07	SYBR	MYB32	ME48h	28.1044
H08	SYBR	MYB32	ME48h	27.1724
H09	SYBR	MYB32	ME48h	28.6483
A07	SYBR	MYB32	MEJA-72h	27.8634
A08	SYBR	MYB32	MEJA-72h	27.8001
A09	SYBR	MYB32	MEJA-72h	27.75
B07	SYBR	MYB32	Nacl150-1d	25.9065		Nacl150-MYB32	0d	1d	2d	3d	4d	7d
B08	SYBR	MYB32	Nacl150-1d	25.6207			24.8579	25.9065	28.1609	27.7459	27.7774	28.413
B09	SYBR	MYB32	Nacl150-1d	26.4991			24.174	25.6207	27.7338	27.1007	27.3173	28.8837
C07	SYBR	MYB32	Nacl150-2d	28.1609				26.4991	27.3917	27.2289	27.3838	28.7303
C08	SYBR	MYB32	Nacl150-2d	27.7338		mean	24.5159	26.0088	27.7621	27.3585	27.4928	28.6757
C09	SYBR	MYB32	Nacl150-2d	27.3917		variance	0.483582	0.448028	0.385364	0.341596	0.248671	0.240079
D07	SYBR	MYB32	Nacl150-3d	27.7459
D08	SYBR	MYB32	Nacl150-3d	27.1007
D09	SYBR	MYB32	Nacl150-3d	27.2289
E07	SYBR	MYB32	Nacl150-4d	27.7774
E08	SYBR	MYB32	Nacl150-4d	27.3173
E09	SYBR	MYB32	Nacl150-4d	27.3838
F07	SYBR	MYB32	Nacl150-7d	28.413
F08	SYBR	MYB32	Nacl150-7d	28.8837
F09	SYBR	MYB32	Nacl150-7d	28.7303
G07	SYBR	MYB32	Nacl300-1d	24.6858		Nacl300-MYB32	0d	1d	2d	3d	4d	7d
G08	SYBR	MYB32	Nacl300-1d	25.4229			24.8579	24.6858	26.0282	26.9436		28.6698
G09	SYBR	MYB32	Nacl300-1d	25.2234			24.174	25.4229	25.7451	26.9673	26.478	29.1122
H07	SYBR	MYB32	Nacl300-2d	26.0282				25.2234	26.4945	26.1658	26.2125	29.1217
H08	SYBR	MYB32	Nacl300-2d	25.7451		mean	24.5159	25.1107	26.0893	26.6922	26.3453	28.9679
H09	SYBR	MYB32	Nacl300-2d	26.4945		variance	0.483582	0.381261	0.378394	0.456028	0.187744	0.258211
A07	SYBR	MYB32	Nacl300 3d	26.9436
A08	SYBR	MYB32	Nacl300 3d	26.9673
A09	SYBR	MYB32	Nacl300 3d	26.1658
B07	SYBR	MYB32	Nacl300 4d	27.4196
B08	SYBR	MYB32	Nacl300 4d	26.478
B09	SYBR	MYB32	Nacl300 4d	26.2125
C07	SYBR	MYB32	Nacl300 7d	28.6698
C08	SYBR	MYB32	Nacl300 7d	29.1122
C09	SYBR	MYB32	Nacl300 7d	29.1217		mannitol150	0d	1d	2d	3d	4d	7d
							24.8579	29.2764		28.9889		27.5633
D07	SYBR	MYB32	M150-1d	29.2764			24.174	29.7425	31.0723	28.2291	28.2334	28.0021
D08	SYBR	MYB32	M150-1d	29.7425				29.6427	31.4975	28.4724	28.8974
D09	SYBR	MYB32	M150-1d	29.6427		mean	24.5159	25.5159	26.5159	27.5159	28.5159	29.5159
E07	SYBR	MYB32	M150-2d	32.195		variance	0.483582	1.48358	2.48358	3.48358	4.48358	5.48358
E08	SYBR	MYB32	M150-2d	31.0723
E09	SYBR	MYB32	M150-2d	31.4975
F07	SYBR	MYB32	M150-3d	28.9889
F08	SYBR	MYB32	M150-3d	28.2291
F09	SYBR	MYB32	M150-3d	28.4724
G07	SYBR	MYB32	M150-4d	27.8385
G08	SYBR	MYB32	M150-4d	28.2334
G09	SYBR	MYB32	M150-4d	28.8974
H07	SYBR	MYB32	M150-7d	27.5633
H08	SYBR	MYB32	M150-7d	28.0021
H09	SYBR	MYB32	M150-7d			mannitol300	0d	1d	2d	3d	4d	7d
							24.8579	30.1619	30.3887	27.4382	26.4987
A07	SYBR	MYB32	M300-1d	30.1619			24.174	30.2373		26.5493	26.6857	28.3388
A08	SYBR	MYB32	M300-1d	30.2373				30.3737	30.5067	27.2871	26.4209	28.3237
A09	SYBR	MYB32	M300-1d	30.3737		mean	24.5159	30.2576	30.4477	27.0916	26.5351	28.3312
B07	SYBR	MYB32	M300-2d	30.3887		variance	0.483582	0.107336	0.0834143	0.475611	0.13611	0.0106863
B08	SYBR	MYB32	M300-2d	31.1733
B09	SYBR	MYB32	M300-2d	30.5067
C07	SYBR	MYB32	M300-3d	27.4382
C08	SYBR	MYB32	M300-3d	26.5493
C09	SYBR	MYB32	M300-3d	27.2871
D07	SYBR	MYB32	M300-4d	26.4987
D08	SYBR	MYB32	M300-4d	26.6857
D09	SYBR	MYB32	M300-4d	26.4209
E07	SYBR	MYB32	M300-7d	25.478
E08	SYBR	MYB32	M300-7d	28.3388
E09	SYBR	MYB32	M300-7d	28.3237		ABA-MYB32	0d	1d	2d	3d	4d	7d
							24.8579	32.095	32.0394	27.3438	28.8453	27.7374
F07	SYBR	MYB32	ABA-1d	32.095			24.174	32.0389	31.5505	27.5162	29.0002	28.0238
F08	SYBR	MYB32	ABA-1d	32.0389				32.2459		27.1369	28.9284	28.0324
F09	SYBR	MYB32	ABA-1d	32.2459		mean	24.5159	32.1266	31.795	27.3323	28.9246	27.9312
G07	SYBR	MYB32	ABA-2d	32.0394		variance	0.483582	0.107057	0.345691	0.189912	0.0775491	0.167875
G08	SYBR	MYB32	ABA-2d	31.5505
G09	SYBR	MYB32	ABA-2d	30.9434
H07	SYBR	MYB32	ABA-3d	27.3438			root	stem	leaf	flower	Protocorms
H08	SYBR	MYB32	ABA-3d	27.5162			28.6938	28.3265	29.4983	27.3095	29.3651
H09	SYBR	MYB32	ABA-3d	27.1369			28.5377	28.3649	29.5235	27.5869	29.0801
A07	SYBR	MYB32	ABA4d	28.8453			28.3384	28.2618	28.5253	27.6134	28.8486
A08	SYBR	MYB32	ABA4d	29.0002		mean	28.5233	28.3177	29.1824	27.5033	29.0979
A09	SYBR	MYB32	ABA4d	28.9284		variance	0.178149	0.0521325	0.569205	0.168341	0.258707
B07	SYBR	MYB32	ABA7d	27.7374
B08	SYBR	MYB32	ABA7d	28.0238
B09	SYBR	MYB32	ABA7d	28.0324
