# Supplementary material for: Genome-wide identification and expression analyses of R2R3-MYB transcription factor genes from two Orchid species
Source: PeerJ. 2020 Sep 1;8:e9781. doi: 10.7717/peerj.9781 (PMC7473048; doi:10.7717/peerj.9781)
Supplement: Supplemental Information 20 [file peerj-08-9781-s020.xls]

## Sheet: Sheet1
A10	SYBR	MYB11	0h	29.2066		MYB11-CK	0h	2h	4h	8h	24h	48h	72h	4d	7d
A11	SYBR	MYB11	0h	29.0215			29.2066	28.7263	28.9554	30.0326	28.8174	28.3245	29.221	28.4555	28.4119		CK-0h	29.0364	20.6252	8.41116	8.41116	0	1	1
A12	SYBR	MYB11	0h	28.881			29.0215	28.7533	28.272	30.1339	28.4557	28.1815	29.1529	28.1105	28.311		CK-2h	28.4604	22.6242	5.83616	8.41116	-2.575	0.167822	5.9587
B10	SYBR	MYB11	2h	28.7263			28.881	27.9015	28.4111	30.208	28.6142	28.5857	29.4432	28.5822	28.2265		CK-4h	28.5461	22.7339	5.81222	8.41116	-2.59894	0.16506	6.05841
B11	SYBR	MYB11	2h	28.7533		mean	29.0364	28.4604	28.5461	30.1248	28.6291	28.3639	29.2724	28.3827	28.3165		CK-8h	30.1248	21.7878	8.33702	8.41116	-0.0741356	0.949911	1.05273
B12	SYBR	MYB11	2h	27.9015		variance	0.163297	0.484168	0.36121	0.0880632	0.181329	0.204969	0.151832	0.24413	0.0928083		CK-24h	28.6291	21.3297	7.29942	8.41116	-1.11174	0.462735	2.16107
C10	SYBR	MYB11	4h	28.9554													CK-48h	28.3639	21.0384	7.32549	8.41116	-1.08567	0.471174	2.12236
C11	SYBR	MYB11	4h	28.272													CK-72h	29.2724	20.7572	8.51518	8.41116	0.104018	1.07476	0.930438
C12	SYBR	MYB11	4h	28.4111													CK-4d	28.3827	20.8022	7.58053	8.41116	-0.830626	0.562285	1.77846
D10	SYBR	MYB11	8h	30.0326													CK-7d	28.3165	21.3134	7.00307	8.41116	-1.40809	0.376811	2.65385
D11	SYBR	MYB11	8h	30.1339
D12	SYBR	MYB11	8h	30.208													Me-0h	29.0364	20.6252	8.41116	8.41116	0	1	1
E10	SYBR	MYB11	24h	28.8174													Me-2h	29.3959	22.1473	7.24866	8.41116	-1.1625	0.446738	2.23845
E11	SYBR	MYB11	24h	28.4557													Me-4h	32.2155	25.2493	6.9662	8.41116	-1.44495	0.367304	2.72254
E12	SYBR	MYB11	24h	28.6142													Me-8h	31.1952	21.163	10.0322	8.41116	1.62104	3.07597	0.3251
F10	SYBR	MYB11	48h	28.3245													Me-24h	31.3806	23.8106	7.57002	8.41116	-0.841136	0.558204	1.79146
F11	SYBR	MYB11	48h	28.1815													Me-48h	31.1771	22.6602	8.51688	8.41116	0.105716	1.07603	0.929343
F12	SYBR	MYB11	48h	28.5857													Me-72h	31.7623	23.0424	8.71995	8.41116	0.308789	1.23867	0.807319
G10	SYBR	MYB11	72h	29.221
G11	SYBR	MYB11	72h	29.1529													SA-0h	29.0364	20.6252	8.41116	8.41116	0	1	1
G12	SYBR	MYB11	72h	29.4432													SA-2h	29.9825	26.2377	3.74484	8.41116	-4.66632	0.0393821	25.3923
H10	SYBR	MYB11	4d	28.4555													SA-4h	31.8508	23.1908	8.66009	8.41116	0.248929	1.18833	0.841521
H11	SYBR	MYB11	4d	28.1105													SA-8h	31.4936	23.0422	8.45147	8.41116	0.0403136	1.02834	0.972444
H12	SYBR	MYB11	4d	28.5822													SA-24h	31.7965	24.7201	7.07644	8.41116	-1.33472	0.39647	2.52226
D10	SYBR	MYB11	7d	28.4119													SA-48h	31.5951	22.6112	8.9839	8.41116	0.572739	1.48734	0.672339
D11	SYBR	MYB11	7d	28.311													SA-72h	33.6858	25.8906	7.79526	8.41116	-0.615904	0.652521	1.53252
D12	SYBR	MYB11	7d	28.2265
																	M150-0d	29.0364	20.6252	8.41116	8.41116	0	1	1
A10	SYBR	MYB11	MeJa-2h	28.7714		MeJa-MYB11	0h	2h	4h	8h	24h	48h	72h				M150-1d	32.9768	22.0434	10.9334	8.41116	2.52228	5.7449	0.174067
A11	SYBR	MYB11	MeJa-2h	30.0183			29.2066	28.7714	32.2002	31.1694	30.9276	31.0371	31.6459				M150-2d	33.2569	21.8049	11.452	8.41116	3.04088	8.22991	0.121508
A12	SYBR	MYB11	MeJa-2h	29.3981			29.0215	30.0183	31.9985	30.9082	31.8337	30.7952	31.4873				M150-3d	32.2668	25.402	6.86474	8.41116	-1.54642	0.342359	2.92091
B10	SYBR	MYB11	MeJa-4h	32.2002			28.881	29.3981	32.4479	31.5081		31.6991	32.1538				M150-4d	33.3128	21.6373	11.6755	8.41116	3.26429	9.60837	0.104076
B11	SYBR	MYB11	MeJa-4h	31.9985		mean	29.0364	29.3959	32.2155	31.1952	31.3806	31.1771	31.7623				M150-7d	33.3202	23.6594	9.66076	8.41116	1.2496	2.37776	0.420564
B12	SYBR	MYB11	MeJa-4h	32.4479		variance	0.163297	0.623456	0.225113	0.30075	0.640689	0.467912	0.348153
C10	SYBR	MYB11	MeJa-8h	31.1694													M300-0d	29.0364	20.6252	8.41116	8.41116	0	1	1
C11	SYBR	MYB11	MeJa-8h	30.9082													M300-1d	32.7405	26.4561	6.28441	8.41116	-2.12675	0.228973	4.36732
C12	SYBR	MYB11	MeJa-8h	31.5081													M300-2d	34.5071	25.402	9.10501	8.41116	0.693855	1.6176	0.6182
A04	SYBR	MYB11	Me-24h	30.9276													M300-3d	33.0776	22.3207	10.7569	8.41116	2.34571	5.08311	0.19673
A05	SYBR	MYB11	Me-24h	31.8337													M300-4d	32.3289	21.7957	10.5332	8.41116	2.12206	4.35315	0.229719
A06	SYBR	MYB11	Me-24h	28.9019													M300-7d	31.5784	24.6532	6.92522	8.41116	-1.48594	0.357017	2.80099
E10	SYBR	MYB11	MeJa-48h	31.0371
E11	SYBR	MYB11	MeJa-48h	30.7952													Nacl150-0d	29.0364	20.6252	8.41116	8.41116	0	1	1
E12	SYBR	MYB11	MeJa-48h	31.6991													Nacl150-1d	32.5365	22.5045	10.0321	8.41116	1.62091	3.07569	0.325131
F10	SYBR	MYB11	MeJa-72h	31.6459													Nacl150-2d	31.7206	23.3517	8.36885	8.41116	-0.0423066	0.971101	1.02976
F11	SYBR	MYB11	MeJa-72h	31.4873													Nacl150-3d	32.0416	23.1799	8.8617	8.41116	0.45054	1.36655	0.731769
F12	SYBR	MYB11	MeJa-72h	32.1538													Nacl150-4d	32.2214	22.8787	9.34268	8.41116	0.93152	1.90728	0.524306
																	Nacl150-7d	30.9337	22.2915	8.64212	8.41116	0.230964	1.17362	0.852066
A10	SYBR	MYB11	SA-2h	29.3913		SA-AMYB11	Oh	2h	4h	8h	24h	48h	72h
A11	SYBR	MYB11	SA-2h	31.5659			29.2066	29.3913	31.2652	31.3177	32.2291	31.4963	33.7805				Nacl300-0d	29.0364	20.6252	8.41116	8.41116	0	1	1
A12	SYBR	MYB11	SA-2h	30.5737			29.0215		32.1231	31.8777	31.9064	31.1974	33.2				Nacl300-1d	32.2021	22.3107	9.89135	8.41116	1.48019	2.78986	0.358441
B10	SYBR	MYB11	SA-4h	31.2652			28.881	30.5737	32.1642	31.2854	31.2541	32.0916	34.0769				Nacl300-2d	32.5426	23.0104	9.53222	8.41116	1.12107	2.17507	0.459754
B11	SYBR	MYB11	SA-4h	32.1231		mean	29.0364	29.9825	31.8508	31.4936	31.7965	31.5951	33.6858				Nacl300-3d	33.1434	24.9429	8.20047	8.41116	-0.210693	0.864122	1.15724
B12	SYBR	MYB11	SA-4h	32.1642		variance	0.163297	0.836034	0.507617	0.333031	0.496715	0.455218	0.446067				Nacl300-4d	32.6273	24.6198	8.00743	8.41116	-0.403727	0.755903	1.32292
C10	SYBR	MYB11	SA-8h	31.3177													Nacl300-7d	32.1576	24.663	7.49458	8.41116	-0.916577	0.529765	1.88763
C11	SYBR	MYB11	SA-8h	31.8777
C12	SYBR	MYB11	SA-8h	31.2854													ABA-0d	29.0364	20.6252	8.41116	8.41116	0	1	1
D10	SYBR	MYB11	SA-24h	32.2291													ABA-1d	32.6851	21.4197	11.2654	8.41116	2.85421	7.23109	0.138292
D11	SYBR	MYB11	SA-24h	31.9064													ABA-2d	31.5074	21.5451	9.96232	8.41116	1.55116	2.93053	0.341235
D12	SYBR	MYB11	SA-24h	31.2541													ABA-3d	32.2853	22.6707	9.61461	8.41116	1.20346	2.30291	0.434234
E10	SYBR	MYB11	SA-48h	31.4963													ABA-4d	31.3849	22.2028	9.18211	8.41116	0.770948	1.70639	0.586032
E11	SYBR	MYB11	SA-48h	31.1974													ABA-7d	31.8072	23.0579	8.74936	8.41116	0.338201	1.26418	0.791027
E12	SYBR	MYB11	SA-48h	32.0916
F10	SYBR	MYB11	SA-72h	33.7805
G11	SYBR	MYB11	SA-72h	33.2
F12	SYBR	MYB11	SA-72h	34.0769
E10	SYBR	MYB11	M150-1d	34.3501		M150-MYB11	0d	1d	2d	3d	4d	7d
E11	SYBR	MYB11	M150-1d	32.9334			29.2066		33.3992	32.406	32.8236	32.5967
E12	SYBR	MYB11	M150-1d	33.0202			29.0215	32.9334		32.0085	33.4715	33.2697
D10	SYBR	MYB11	M150-2d	33.3992			28.881	33.0202	33.1146	32.3857	33.6433	34.0941
D11	SYBR	MYB11	M150-2d	34.125		mean	29.0364	32.9768	33.2569	32.2668	33.3128	33.3202
D12	SYBR	MYB11	M150-2d	33.1146		variance	0.163297	0.0613836	0.201269	0.223844	0.43229	0.749984
C10	SYBR	MYB11	M150-3d	32.406
C11	SYBR	MYB11	M150-3d	32.0085
C12	SYBR	MYB11	M150-3d	32.3857
B10	SYBR	MYB11	M150-4d	32.8236
B11	SYBR	MYB11	M150-4d	33.4715
B12	SYBR	MYB11	M150-4d	33.6433
B04	SYBR	MYB11	M150-7d	32.5967
B05	SYBR	MYB11	M150-7d	33.2697
B06	SYBR	MYB11	M150-7d	34.0941
G10	SYBR	MYB11	M300-1d	32.9576		M300-MYB11	0d	1d	2d	3d	4d	7d
F11	SYBR	MYB11	M300-1d	32.2182			29.2066	32.9576	34.948	33.0489	31.8671
G12	SYBR	MYB11	M300-1d	33.0458			29.0215	32.2182	34.5171	33.1062	32.9891	31.6246
H10	SYBR	MYB11	M300-2d	34.948			28.881	33.0458	34.0561		32.1306	31.5323
H11	SYBR	MYB11	M300-2d	34.5171		mean	29.0364	32.7405	34.5071	33.0776	32.3289	31.5784
H12	SYBR	MYB11	M300-2d	34.0561		variance	0.163297	0.454523	0.446049	0.0405045	0.586696	0.0652594
H10	SYBR	MYB11	M300-3d	33.0489
H11	SYBR	MYB11	M300-3d	33.1062
H12	SYBR	MYB11	M300-3d	34.5218
G10	SYBR	MYB11	M300-4d	31.8671
G11	SYBR	MYB11	M300-4d	32.9891
G12	SYBR	MYB11	M300-4d	32.1306
F10	SYBR	MYB11	M300-7d	32.5417
F11	SYBR	MYB11	M300-7d	31.6246
F12	SYBR	MYB11	M300-7d	31.5323
A10	SYBR	MTB11	Nacl150-1d	32.3518		Nacl150-MYB11	0d	1d	2d	3d	4d	7d
A11	SYBR	MTB11	Nacl150-1d	32.7092			29.2066	32.3518	31.9197	32.4223		31.0189
A12	SYBR	MTB11	Nacl150-1d	32.5486			29.0215	32.7092	31.9153	31.5547	32.1677	30.7115
B10	SYBR	MTB11	Nacl150-2d	31.9197			28.881	32.5486	31.3267	32.1478	32.2751	31.0706
B11	SYBR	MTB11	Nacl150-2d	31.9153		mean	29.0364	32.5365	31.7206	32.0416	32.2214	30.9337
B12	SYBR	MTB11	Nacl150-2d	31.3267		variance	0.163297	0.178994	0.341099	0.443447	0.0759044	0.194136
C10	SYBR	MTB11	Nacl150-3d	32.4223
C11	SYBR	MTB11	Nacl150-3d	31.5547
C12	SYBR	MTB11	Nacl150-3d	32.1478
D10	SYBR	MTB11	Nacl150-4d	34.2793
D11	SYBR	MTB11	Nacl150-4d	32.1677
D12	SYBR	MTB11	Nacl150-4d	32.2751
E10	SYBR	MTB11	Nacl150-7d	31.0189
E11	SYBR	MTB11	Nacl150-7d	30.7115
E12	SYBR	MTB11	Nacl150-7d	31.0706
F10	SYBR	MTB11	Nacl300-1d	31.6306		Nacl300-MYB11	0d	1d	2d	3d	4d	7d
F11	SYBR	MTB11	Nacl300-1d	32.1515			29.2066	31.6306	32.047	32.9678	32.4742	32.2786
F12	SYBR	MTB11	Nacl300-1d	32.8241			29.0215	32.1515	32.5529	32.7947	32.7938	31.5952
G10	SYBR	MTB11	Nacl300-2d	32.047			28.881	32.8241	33.0279	33.6677	32.6138	32.599
G11	SYBR	MTB11	Nacl300-2d	32.5529		mean	29.0364	32.2021	32.5426	33.1434	32.6273	32.1576
G12	SYBR	MTB11	Nacl300-2d	33.0279		variance	0.163297	0.598315	0.490532	0.462237	0.160212	0.51271
H10	SYBR	MTB11	Nacl300-3d	32.9678
H11	SYBR	MTB11	Nacl300-3d	32.7947
H12	SYBR	MTB11	Nacl300-3d	33.6677
G10	SYBR	MYB11	Nacl300-4d	32.4742
G11	SYBR	MYB11	Nacl300-4d	32.7938
G12	SYBR	MYB11	Nacl300-4d	32.6138
H10	SYBR	MYB11	Nacl300-7d	32.2786
H11	SYBR	MYB11	Nacl300-7d	31.5952
H12	SYBR	MYB11	Nacl300-7d	32.599
C04	SYBR	MYB11	ABA-1d	32.4656		MYB11-ABA	0d	1d	2d	3d	4d	7d
C05	SYBR	MYB11	ABA-1d	32.6866			29.2066	32.4656	31.4987		31.3861	31.2362
C06	SYBR	MYB11	ABA-1d	32.9031			29.0215	32.6866	31.2666	32.2066	31.2994	32.0486
B10	SYBR	ABA-2d	MYB11	31.4987			28.881	32.9031	31.7569	32.3641	31.4692	32.1369
B11	SYBR	ABA-2d	MYB11	31.2666		mean	29.0364	32.6851	31.5074	32.2853	31.3849	31.8072
B12	SYBR	ABA-2d	MYB11	31.7569		variance	0.163297	0.218762	0.245249	0.111313	0.0849118	0.496452
C10	SYBR	ABA-3d	MYB11	33.0072
C11	SYBR	ABA-3d	MYB11	32.2066
C12	SYBR	ABA-3d	MYB11	32.3641			root	stem	leaf	flower	Protocorms
D10	SYBR	ABA-4d	MYB11	31.3861			30.5256	27.6021	30.5542	29.1381	29.1564
D11	SYBR	ABA-4d	MYB11	31.2994			30.5999	27.5252	30.5357	29.3895	29.0961
D12	SYBR	ABA-4d	MYB11	31.4692			31.0738	27.6616	30.7002	28.6405	29.109
D04	SYBR	MYB11	ABA-7d	31.2362		mean	30.7331	27.5963	30.5967	29.056	29.1205
D05	SYBR	MYB11	ABA-7d	32.0486		variance	0.297399	0.0683888	0.0900747	0.38117	0.0317458
D06	SYBR	MYB11	ABA-7d	32.1369
