# Supplementary material for: Genome-wide identification and expression analyses of R2R3-MYB transcription factor genes from two Orchid species
Source: PeerJ. 2020 Sep 1;8:e9781. doi: 10.7717/peerj.9781 (PMC7473048; doi:10.7717/peerj.9781)
Supplement: Supplemental Information 21 [file peerj-08-9781-s021.xls]

## Sheet: Sheet1
A07	SYBR	MYB31	Unkn	CK-0d	25.9917					CK	0h	2h	4h	8h	24h	48h	72h	4d	7d
A08	SYBR	MYB31	Unkn	CK-0d	27.1806						25.9917		28.5581	26.0186	27.2198	25.1515	27.5	27.502	25.0698		CK-0h	26.2877	20.6252	5.66246	5.66246	0	1	1
A09	SYBR	MYB31	Unkn	CK-0d	25.6908						27.1806	24.348	28.2062	25.2436	26.8948		26.9902	27.1281	27.1129		CK-2h	24.4136	22.6242	1.78942	5.66246	-3.87304	0.0682494	14.6522
B07	SYBR	MYB31	Unkn	CK-2h	28.0122						25.6908	24.4793				25.6265	27.8574		26.0346		CK-4h	28.3822	22.7339	5.64825	5.66246	-0.0142035	0.990203	1.00989
B08	SYBR	MYB31	Unkn	CK-2h	24.348					mean	26.2877	24.4136	28.3822	25.6311	27.0573	25.389	27.4492	27.3151	26.0724		CK-8h	25.6311	21.7878	3.8433	5.66246	-1.81916	0.283385	3.52876
B09	SYBR	MYB31	Unkn	CK-2h	24.4793					variance	0.787754	0.092817	0.248815	0.548022	0.229787	0.335895	0.435827	0.264416	1.02208		CK-24h	27.0573	21.3297	5.72763	5.66246	0.0651687	1.04621	0.955834
C07	SYBR	MYB31	Unkn	CK-4h	28.5581																CK-48h	25.389	21.0384	4.35057	5.66246	-1.31189	0.402793	2.48266
C08	SYBR	MYB31	Unkn	CK-4h	28.2062																CK-72h	27.4492	20.7572	6.69203	5.66246	1.02958	2.04142	0.489854
C09	SYBR	MYB31	Unkn	CK-4h	27.1998																CK-4d	27.3151	20.8022	6.51285	5.66246	0.850392	1.80299	0.554634
D07	SYBR	MYB31	Unkn	CK-8h	26.0186																CK-7d	26.0724	21.3134	4.75898	5.66246	-0.903474	0.534598	1.87057
D08	SYBR	MYB31	Unkn	CK-8h	25.2436
D09	SYBR	MYB31	Unkn	CK-8h	27.0091																Me-0h	26.2877	20.6252	5.66246	5.66246	0	1	1
E07	SYBR	MYB31	Unkn	CK-24h	27.2198																Me-2h	25.204	22.1473	3.05675	5.66246	-2.6057	0.164288	6.08689
E08	SYBR	MYB31	Unkn	CK-24h	26.8948																Me-4h	26.6946	25.2493	1.44525	5.66246	-4.21721	0.0537643	18.5997
E09	SYBR	MYB31	Unkn	CK-24h	23.6524																Me-8h	23.7319	21.163	2.56888	5.66246	-3.09358	0.11715	8.53609
F07	SYBR	MYB31	Unkn	CK-48h	25.1515																Me-24h	27.782	23.8106	3.97133	5.66246	-1.69112	0.309685	3.22908
F08	SYBR	MYB31	Unkn	CK-48h	27.2379																Me-48h	26.4719	22.6602	3.81162	5.66246	-1.85083	0.277232	3.60709
F09	SYBR	MYB31	Unkn	CK-48h	25.6265																Me-72h	25.1036	23.0424	2.06125	5.66246	-3.60121	0.0824002	12.1359
G07	SYBR	MYB31	Unkn	CK-72h	27.5
G08	SYBR	MYB31	Unkn	CK-72h	26.9902																SA-0h	26.2877	20.6252	5.66246	5.66246	0	1	1
G09	SYBR	MYB31	Unkn	CK-72h	27.8574																SA-2h	25.5398	26.2377	-0.697813	5.66246	-6.36027	0.0121722	82.1547
H07	SYBR	MYB31	Unkn	CK-4d	27.502																SA-4h	24.554	23.1908	1.36321	5.66246	-4.29925	0.0507923	19.688
H08	SYBR	MYB31	Unkn	CK-4d	27.1281																SA-8h	26.7867	23.0422	3.74451	5.66246	-1.91795	0.264631	3.77885
H09	SYBR	MYB31	Unkn	CK-4d	26.0109																SA-24h	26.7475	24.7201	2.02744	5.66246	-3.63502	0.0804915	12.4237
F01	SYBR	MYB31	Unkn	CK-7d	25.0698																SA-48h	25.6656	22.6112	3.05439	5.66246	-2.60807	0.164019	6.09687
F02	SYBR	MYB31	Unkn	CK-7d	27.1129																SA-72h	27.011	25.8906	1.12039	5.66246	-4.54207	0.0429241	23.2969
F03	SYBR	MYB31	Unkn	CK-7d	26.0346
																					M150-0d	26.2877	20.6252	5.66246	5.66246	0	1	1
F01	SYBR	MYB31	Unkn	Me-2h	25.5587					MeJa	0h	2h	4h	8h	24h	48h	72h				M150-1d	26.3831	22.0434	4.33979	5.66246	-1.32267	0.399795	2.50128
F02	SYBR	MYB31	Unkn	Me-2h	25.1247						25.9917	25.5587	26.6524	23.4574	27.9785		25.3385				M150-2d	25.749	21.8049	3.94417	5.66246	-1.71829	0.303908	3.29046
F03	SYBR	MYB31	Unkn	Me-2h	24.9286						27.1806	25.1247	26.7368			25.8505					M150-3d	26.8694	25.402	1.4674	5.66246	-4.19506	0.054596	18.3164
G01	SYBR	MYB31	Unkn	Me-4h	26.6524						25.6908	24.9286		24.0064	27.5854	27.0933	24.8687				M150-4d	25.6626	21.6373	4.02524	5.66246	-1.63722	0.321476	3.11065
G02	SYBR	MYB31	Unkn	Me-4h	26.7368					mean	26.2877	25.204	26.6946	23.7319	27.782	26.4719	25.1036				M150-7d	26.0453	23.6594	2.38588	5.66246	-3.27658	0.103193	9.69056
G03	SYBR	MYB31	Unkn	Me-4h	19.6347					variance	0.787754	0.322465	0.059678	0.388232	0.277915	0.878765	0.332159
H01	SYBR	MYB31	Unkn	Me-8h	23.4574																M300-0d	26.2877	20.6252	5.66246	5.66246	0	1	1
H02	SYBR	MYB31	Unkn	Me-8h	26.0274																M300-1d	25.8125	26.4561	-0.643587	5.66246	-6.30605	0.0126384	79.1241
H03	SYBR	MYB31	Unkn	Me-8h	24.0064																M300-2d	27.3814	25.402	1.97931	5.66246	-3.68315	0.0778506	12.8451
F01	SYBR	MYB31	Unkn	Me-24h	27.9785																M300-3d	24.8955	22.3207	2.57479	5.66246	-3.08766	0.117631	8.50119
F02	SYBR	MYB31	Unkn	Me-24h	25.3518																M300-4d	26.6566	21.7957	4.8609	5.66246	-0.801559	0.573729	1.74298
F03	SYBR	MYB31	Unkn	Me-24h	27.5854																M300-7d	26.9677	24.6532	2.31454	5.66246	-3.34792	0.0982147	10.1818
G01	SYBR	MYB31	Unkn	Me-48h	22.1544
G02	SYBR	MYB31	Unkn	Me-48h	25.8505																Nacl150-0d	26.2877	20.6252	5.66246	5.66246	0	1	1
G03	SYBR	MYB31	Unkn	Me-48h	27.0933																Nacl150-1d	23.8957	22.5045	1.39124	5.66246	-4.27122	0.0517886	19.3093
H01	SYBR	MYB31	Unkn	Me-72h	25.3385																Nacl150-2d	26.1393	23.3517	2.7876	5.66246	-2.87485	0.136327	7.33529
H02	SYBR	MYB31	Unkn	Me-72h	21.7474																Nacl150-3d	25.6123	23.1799	2.43241	5.66246	-3.23005	0.106576	9.383
H03	SYBR	MYB31	Unkn	Me-72h	24.8687																Nacl150-4d	25.63	22.8787	2.75132	5.66246	-2.91114	0.132942	7.5221
																					Nacl150-7d	26.5028	22.2915	4.21123	5.66246	-1.45123	0.365709	2.73441
F01	SYBR	MYB31	Unkn	SA-2h	24.5306					SA	Oh	2h	4h	8h	24h	48h	72h
F02	SYBR	MYB31	Unkn	SA-2h	28.4359						25.9917	24.5306		27.228	27.5666		27.4374				Nacl300-0d	26.2877	20.6252	5.66246	5.66246	0	1	1
F03	SYBR	MYB31	Unkn	SA-2h	26.5491						27.1806		25.1877	26.6194	25.7577	25.2244					Nacl300-1d	24.3881	22.3107	2.07736	5.66246	-3.5851	0.0833255	12.0011
G01	SYBR	MYB31	Unkn	SA-4h	27.5271						25.6908	26.5491	23.9203	26.5126	26.9182	26.1068	26.5845				Nacl300-2d	26.1261	23.0104	3.1157	5.66246	-2.54676	0.171139	5.8432
G02	SYBR	MYB31	Unkn	SA-4h	25.1877					mean	26.2877	25.5398	24.554	26.7867	26.7475	25.6656	27.011				Nacl300-3d	25.4958	24.9429	0.552897	5.66246	-5.10956	0.0289647	34.5248
G03	SYBR	MYB31	Unkn	SA-4h	23.9203					variance	0.787754	1.4273	0.896199	0.385938	0.916441	0.623976	0.603099				Nacl300-4d	24.7986	24.6198	0.178758	5.66246	-5.4837	0.0223482	44.7464
H01	SYBR	MYB31	Unkn	SA-8h	27.228																Nacl300-7d	26.3895	24.663	1.72645	5.66246	-3.93601	0.0653346	15.3058
H02	SYBR	MYB31	Unkn	SA-8h	26.6194
H03	SYBR	MYB31	Unkn	SA-8h	26.5126																ABA-0d	26.2877	20.6252	5.66246	5.66246	0	1	1
F01	SYBR	MYB31	Unkn	SA-24h	27.5666																ABA-1d	26.3154	21.4197	4.89564	5.66246	-0.76682	0.587711	1.70152
F02	SYBR	MYB31	Unkn	SA-24h	25.7577																ABA-2d	26.0121	21.5451	4.46695	5.66246	-1.19551	0.436632	2.29026
F03	SYBR	MYB31	Unkn	SA-24h	26.9182																ABA-3d	26.706	22.6707	4.03522	5.66246	-1.62724	0.323707	3.08921
G01	SYBR	MYB31	Unkn	SA-48h	27.3818																ABA-4d	26.2717	22.2028	4.06889	5.66246	-1.59357	0.33135	3.01795
G02	SYBR	MYB31	Unkn	SA-48h	25.2244																ABA-7d	26.2548	23.0579	3.19692	5.66246	-2.46554	0.18105	5.52333
G03	SYBR	MYB31	Unkn	SA-48h	26.1068
H01	SYBR	MYB31	Unkn	SA-72h	27.4374
H02	SYBR	MYB31	Unkn	SA-72h	24.8198
H03	SYBR	MYB31	Unkn	SA-72h	26.5845
A01	SYBR	MYB31	Unkn	M150-1d	25.1045					M150	0d	1d	2d	3d	4d	7d
A02	SYBR	MYB31	Unkn	M150-1d	26.6382						25.9917	25.1045	25.0026	26.514	25.7742	25.562
A03	SYBR	MYB31	Unkn	M150-1d	27.4067						27.1806	26.6382	26.249	26.7282	26.2268	26.5518
B01	SYBR	MYB31	Unkn	M150-2d	25.0026						25.6908	27.4067	25.9955	27.366	24.9866	26.0221
B02	SYBR	MYB31	Unkn	M150-2d	26.249					mean	26.2877	26.3831	25.749	26.8694	25.6626	26.0453
B03	SYBR	MYB31	Unkn	M150-2d	25.9955					variance	0.787754	1.17208	0.658757	0.443229	0.627588	0.495288
C01	SYBR	MYB31	Unkn	M150-3d	26.514
C02	SYBR	MYB31	Unkn	M150-3d	26.7282
C03	SYBR	MYB31	Unkn	M150-3d	27.366
D01	SYBR	MYB31	Unkn	M150-4d	25.7742
D02	SYBR	MYB31	Unkn	M150-4d	26.2268
D03	SYBR	MYB31	Unkn	M150-4d	24.9866
E01	SYBR	MYB31	Unkn	M150-7d	25.562
E02	SYBR	MYB31	Unkn	M150-7d	26.5518
E03	SYBR	MYB31	Unkn	M150-7d	26.0221
A01	SYBR	MYB31	Unkn	M300-1d	23.2084					M300	0d	1d	2d	3d	4d	7d
A02	SYBR	MYB31	Unkn	M300-1d	23.1899						25.9917		27.0555	24.5896	27.0399	26.6267
A03	SYBR	MYB31	Unkn	M300-1d	25.8125						27.1806			24.8326	26.8948	27.3088
B01	SYBR	MYB31	Unkn	M300-2d	27.0555						25.6908	25.8125	27.7072	25.2642	26.0352
B02	SYBR	MYB31	Unkn	M300-2d	23.9209					mean	26.2877	25.8125	27.3814	24.8955	26.6566	26.9677
B03	SYBR	MYB31	Unkn	M300-2d	27.7072					variance	0.787754	#DIV/0!	0.460801	0.341691	0.543036	0.482287
C01	SYBR	MYB31	Unkn	M300-3d	24.5896
C02	SYBR	MYB31	Unkn	M300-3d	24.8326
C03	SYBR	MYB31	Unkn	M300-3d	25.2642
D01	SYBR	MYB31	Unkn	M300-4d	27.0399
D02	SYBR	MYB31	Unkn	M300-4d	26.8948
D03	SYBR	MYB31	Unkn	M300-4d	26.0352
E01	SYBR	MYB31	Unkn	M300-7d	26.6267
E02	SYBR	MYB31	Unkn	M300-7d	27.3088
E03	SYBR	MYB31	Unkn	M300-7d	23.8832
A01	SYBR	MYB31	Unkn	Nacl150-1d	24.0384					Nacl150	0d	1d	2d	3d	4d	7d
A02	SYBR	MYB31	Unkn	Nacl150-1d	26.9373						25.9917	24.0384	25.6939
A03	SYBR	MYB31	Unkn	Nacl150-1d	23.753						27.1806		25.9765	25.8879	26.1409	26.3665
B01	SYBR	MYB31	Unkn	Nacl150-2d	25.6939						25.6908	23.753	26.7475	25.3367	25.1192	26.639
B02	SYBR	MYB31	Unkn	Nacl150-2d	25.9765					mean	26.2877	23.8957	26.1393	25.6123	25.63	26.5028
B03	SYBR	MYB31	Unkn	Nacl150-2d	26.7475					variance	0.787754	0.201811	0.545327	0.389821	0.722498	0.192684
C01	SYBR	MYB31	Unkn	Nacl150-3d	27.6265
C02	SYBR	MYB31	Unkn	Nacl150-3d	25.8879
C03	SYBR	MYB31	Unkn	Nacl150-3d	25.3367
D01	SYBR	MYB31	Unkn	Nacl150-4d	27.8636
D02	SYBR	MYB31	Unkn	Nacl150-4d	26.1409
D03	SYBR	MYB31	Unkn	Nacl150-4d	25.1192
E01	SYBR	MYB31	Unkn	Nacl150-7d	24.4183
E02	SYBR	MYB31	Unkn	Nacl150-7d	26.3665
E03	SYBR	MYB31	Unkn	Nacl150-7d	26.639
A01	SYBR	MYB31	Unkn	Nacl300-1d	24.378					Nacl300	0d	1d	2d	3d	4d	7d
A02	SYBR	MYB31	Unkn	Nacl300-1d	23.4782						25.9917	24.378	25.1546	27.0781	22.0016	25.1919
A03	SYBR	MYB31	Unkn	Nacl300-1d	25.3081						27.1806	23.4782	26.3868	23.3387	25.3354	26.595
B01	SYBR	MYB31	Unkn	Nacl300-2d	25.1546						25.6908	25.3081	26.8369	26.0707	27.0588	27.3815
B02	SYBR	MYB31	Unkn	Nacl300-2d	26.3868					mean	26.2877	24.3881	26.1261	25.4958	24.7986	26.3895
B03	SYBR	MYB31	Unkn	Nacl300-2d	26.8369					variance	0.787754	0.201811	0.545327	0.389821	0.722498	0.192684
C01	SYBR	MYB31	Unkn	Nacl300-3d	27.0781
C02	SYBR	MYB31	Unkn	Nacl300-3d	23.3387
C03	SYBR	MYB31	Unkn	Nacl300-3d	26.0707
D01	SYBR	MYB31	Unkn	Nacl300-4d	22.0016
D02	SYBR	MYB31	Unkn	Nacl300-4d	25.3354
D03	SYBR	MYB31	Unkn	Nacl300-4d	27.0588
E01	SYBR	MYB31	Unkn	Nacl300-7d	25.1919
E02	SYBR	MYB31	Unkn	Nacl300-7d	26.595
E03	SYBR	MYB31	Unkn	Nacl300-7d	27.3815
A01	SYBR	MYB31	Unkn	ABA-1d	18.7009					ABA	0d	1d	2d	3d	4d	7d
A02	SYBR	MYB31	Unkn	ABA-1d	25.8594						25.9917		26.6856		25.3134	26.1564
A03	SYBR	MYB31	Unkn	ABA-1d	26.7714						27.1806	25.8594		26.4356	26.4555	26.5388
B01	SYBR	MYB31	Unkn	ABA-2d	26.6856						25.6908	26.7714	25.3385	26.9763	27.0461	26.0692
B02	SYBR	MYB31	Unkn	ABA-2d	22.1902					mean	26.2877	26.3154	26.0121	26.706	26.2717	26.2548
B03	SYBR	MYB31	Unkn	ABA-2d	25.3385					variance	0.787754	0.644871	0.952574	0.382392	0.880817	0.24977
C01	SYBR	MYB31	Unkn	ABA-3d	23.1005
C02	SYBR	MYB31	Unkn	ABA-3d	26.4356
C03	SYBR	MYB31	Unkn	ABA-3d	26.9763
D01	SYBR	MYB31	Unkn	ABA-4d	25.3134						root	stem	leaf	flower	Protocorms
D02	SYBR	MYB31	Unkn	ABA-4d	26.4555						24.5242	23.0734	27.1245	26.6434	27.7654
D03	SYBR	MYB31	Unkn	ABA-4d	27.0461						26.5647		27.0186	26.9115	27.3802
E01	SYBR	MYB31	Unkn	ABA-7d	26.1564						26.0026	22.8806	27.2449	27.1305	27.4851
E02	SYBR	MYB31	Unkn	ABA-7d	26.5388					mean	25.6972	22.977	27.1293	26.8951	27.5436
E03	SYBR	MYB31	Unkn	ABA-7d	26.0692					variance	1.054	0.136312	0.113223	0.243926	0.199155
